# Supplementary material for: Impact of Mango Bagasse and Peel Confectionery Rich in Dietary Fiber on Gut Microbiota, Metabolite Profiles, and Genetic Regulation in High-Fat-Diet-Fed Wistar Rats
Source: Nutrients. 2025 Dec 2;17(23):3780. doi: 10.3390/nu17233780 (PMC12694227; doi:10.3390/nu17233780)
Supplement: Supplementary file 1 [file nutrients-17-03780-s001.zip]

Archive with 3 entries (3 files):
- nutrients-3998355-supplementary s1.pdf
- nutrients-3998355-supplementary s2.xlsx
- Supplementary material.pdf
