# Supplementary material for: Impact of Mango Bagasse and Peel Confectionery Rich in Dietary Fiber on Gut Microbiota, Metabolite Profiles, and Genetic Regulation in High-Fat-Diet-Fed Wistar Rats
Source: Nutrients. 2025 Dec 2;17(23):3780. doi: 10.3390/nu17233780 (PMC12694227; doi:10.3390/nu17233780)
Supplement: Supplementary file 1 [file nutrients-17-03780-s001.zip › nutrients-3998355-supplementary s2.xlsx]

## Sheet: omicsbox_table
Rank	Scientific Name	M16SAurC1_S25_L001	M16SAurC3_S26_L001	M16SAurC4_S27_L001	M16SAurC5_S28_L001	M16SAurC7_S30_L001	M16SAurC8_S31_L001	M16SAurC9_S32_L001	M16SAurC10_S33_L001	M16SAurC11_S34_L001	M16SAurC12_S35_L001	M16SAurC13_S36_L001	M16SAurC14_S37_L001	M16SAurC15_S38_L001	M16SAurC16_S39_L001	M16SAurC17_S40_L001	M16SAurC18_S41_L001	M16SAurC19_S42_L001	M16SAurC20_S43_L001	M16SAurC21_S44_L001	M16SAurC22_S45_L001	M16SAurC23_S46_L001	M16SAurC24_S47_L001
phylum	Coprothermobacterota	2	0	2	0	0	1	0	0	0	5	2	0	1	1	1	2	1	1	4	1	0	0
phylum	Fibrobacteres <Fibrobacteres>	12	0	20	3	7	0	1	2	5	6	1	7	4	2	0	8	4	1	4	2	16	4
phylum	Acidobacteria <Acidobacteria>	2	0	6	1	1	4	1	3	1	13	4	5	2	3	0	5	9	2	4	1	11	2
phylum	Elusimicrobia <phylum>	0	0	24	0	0	0	3	0	0	1	1	0	0	0	0	3	3	0	1	0	1	1
phylum	Verrucomicrobia	8	5	27	24	12	7	7	52466	54	27	57554	19	12	5	2	76	21	3	23	10	12	8
phylum	Synergistetes	0	0	6	0	1	3	1	2	3	1	2	3	0	0	0	4	1	3	4	2	0	0
phylum	Bacteroidetes <Bacteroidetes>	39024	2467	80110	51573	56030	5289	17102	348	40787	2012	372	12808	422	12326	1778	24789	4228	17650	10314	12639	24639	59085
phylum	Chlorobi	0	0	1	4	0	0	0	0	1	0	0	1	0	0	0	0	2	1	1	1	1	1
phylum	Cyanobacteria	16	13	32	11	19	20	13	11	18	13	6	37	8	7	1	17	9	15	21	13	13	18
phylum	Proteobacteria	28825	6303	11723	20384	13648	19735	10400	7263	21781	3903	8278	49359	3199	14270	101	19704	37756	7726	17618	15363	17063	31856
phylum	Firmicutes	126990	162497	153804	148686	165692	184703	162824	123244	158127	190371	152432	151806	164046	144636	1563	146965	216671	137206	174988	150481	177049	119312
phylum	Deinococcus-Thermus	30	5	3	3	1	0	4	5	4	2	4	11	3	18	0	2	22	1	24	2	0	3
phylum	Candidatus Omnitrophica	0	0	0	0	0	0	0	0	1	0	0	0	0	0	0	0	0	0	0	0	0	0
phylum	Caldiserica	0	0	0	1	0	0	1	0	0	0	0	0	0	0	0	0	0	0	0	0	0	0
phylum	Armatimonadetes	3	1	1	5	6	34	2	1	11	7	1	2	26	0	0	1	1	19	1	5	1	5
phylum	Streptophyta	0	0	0	0	0	0	0	0	0	0	0	0	0	0	0	0	0	0	0	1	0	0
phylum	Dictyoglomi <Dictyoglomi>	0	0	0	0	0	0	0	0	0	1	0	0	0	0	0	0	0	0	0	0	0	0
phylum	Gemmatimonadetes <phylum>	2	0	7	6	2	2	4	3	3	7	4	4	1	1	0	3	5	14	2	3	3	1
phylum	Kiritimatiellaeota	0	0	1	0	1	0	1	0	0	0	0	1	0	4	0	1	0	0	0	1	0	2
phylum	Balneolaeota	0	0	1	0	0	0	0	0	0	0	0	1	0	0	0	0	0	0	0	0	0	0
phylum	Tenericutes	22	21	3114	1121	795	20	737	26	436	64	33	33	32	14	2	1757	34	186	27	1004	75	1217
phylum	Ignavibacteriae	1	0	0	1	0	0	0	0	0	0	0	0	0	0	0	0	0	1	0	0	2	0
phylum	Aquificae <phylum>	2	0	6	0	3	0	2	10	4	56	4	9	0	6	0	12	14	2	12	2	7	0
phylum	Chloroflexi <Chloroflexi>	33	60	83	83	111	183	84	26	71	43	20	83	111	8	0	71	17	169	21	61	14	55
phylum	Thermotogae <phylum>	0	5	10	13	13	1	17	5	5	19	3	3	6	3	0	15	12	11	9	9	4	8
phylum	Crenarchaeota <Crenarchaeota>	0	0	0	1	0	0	0	1	0	0	0	0	0	0	0	0	1	0	0	0	0	0
phylum	Euryarchaeota	0	4	1821	1842	2479	0	1380	2	412	0	5	0	1	0	9	1159	1	292	2	331	3	788
phylum	Deferribacteres <phylum>	6	1	2	4	9	11	4	2	9	3	1	32	1	2	0	11	7	0	4	5	9	5
phylum	Thermodesulfobacteria <phylum>	1	0	0	0	0	0	0	1	0	2	1	0	2	0	0	1	2	1	1	0	0	1
phylum	Actinobacteria <actinobacteria>	704	23634	2872	11493	6864	4771	7825	4639	2017	4969	4529	1937	13728	5237	327	4920	4321	5761	2565	5822	3541	3026
phylum	Candidatus Saccharibacteria	2	4	2646	5002	4047	8	1684	2	181	3	11	1	3	7	6	1687	10	2297	4	3012	14	4192
phylum	Candidatus Cloacimonetes	0	0	1	1	0	0	2	0	0	0	0	0	1	0	0	1	0	0	0	0	0	0
phylum	Candidatus Thermoplasmatota	0	0	3	0	0	0	0	0	0	0	0	0	0	0	0	1	0	0	0	0	0	0
phylum	Planctomycetes <Planctomycetes>	2	7	768	705	1656	1286	126	98	292	367	99	329	204	2	15	618	1	94	333	274	238	2
phylum	Spirochaetes <Spirochaetes>	1	2	96	56	91	5	206	0	91	11	4	14	1	2	696	196	3	23	5	24	6	54
phylum	Nitrospirae	0	0	1	1	0	0	0	0	1	3	0	0	0	0	0	2	2	0	0	1	2	0
phylum	Fusobacteria <Fusobacteria>	1	1	7	7	7	5	4	7	3	6	5	46	5	1	1	7	7	6	6	4	17	5
phylum	Chordata	0	1	0	0	0	0	0	2	0	0	7	0	2	0	0	0	0	1	1	4	2	1
phylum	Chlamydiae <Chlamydiae>	0	3	1	0	4	0	0	1	1	2	0	0	0	0	0	1	1	2	0	0	3	0
class	Coprothermobacteria	2	0	2	0	0	1	0	0	0	5	2	0	1	1	1	2	1	1	4	1	0	0
genus	Azorhizobium	0	0	0	0	0	0	0	0	0	0	0	0	0	0	0	0	0	0	0	0	0	0
genus	Cellvibrio	1	0	0	0	1	0	0	0	0	2	0	0	0	1	0	1	0	0	0	0	0	0
genus	Dictyoglomus	0	0	0	0	0	0	0	0	0	1	0	0	0	0	0	0	0	0	0	0	0	0
genus	Meiothermus	0	0	0	1	0	0	0	0	0	0	0	1	1	1	0	0	1	0	0	2	0	0
genus	Phenylobacterium	0	1	0	0	0	1	0	0	0	0	0	0	0	1	0	1	0	0	0	0	1	0
genus	Anaerocolumna	24	60	854	1728	881	151	1032	115	1530	92	143	57	125	62	8	1949	277	2269	82	972	102	586
genus	Shewanella	0	0	5	0	0	0	0	0	1	0	0	0	1	0	0	0	0	0	0	0	0	0
genus	Myxococcus	91	6	0	0	0	0	0	2	0	1	6	1	2	31	0	0	46	0	43	1	2	0
genus	Stigmatella	0	0	0	0	0	0	1	0	0	0	0	0	0	0	0	2	1	2	0	0	0	0
genus	Cystobacter	0	0	0	0	0	0	0	0	0	0	0	0	0	1	0	0	0	0	0	0	0	0
genus	Melittangium	0	0	0	0	0	0	0	0	0	0	0	0	0	0	0	0	0	0	0	0	0	0
genus	Chondromyces	0	0	0	0	0	0	0	0	0	0	0	0	0	0	0	0	0	0	0	0	0	0
genus	Coraliomargarita	0	0	1	0	3	1	0	2	3	13	1	1	0	1	0	1	7	0	1	0	2	0
genus	Vitreoscilla	2	1	4	2	0	0	3	0	2	0	0	0	0	0	0	2	0	1	0	1	1	1
genus	Undibacterium	1	0	0	0	0	0	0	0	0	0	0	1	0	0	0	0	1	0	1	1	0	0
genus	Lysobacter	1	0	2	0	2	0	0	0	4	0	1	6	0	0	0	1	1	0	0	0	1	2
genus	Simonsiella	0	0	0	0	1	0	0	0	0	0	0	0	0	0	0	0	0	0	1	0	1	0
genus	Caulobacter	3	0	0	0	0	1	0	0	0	0	1	0	0	2	0	0	0	0	0	1	0	1
genus	Candidatus Planktophila	0	1	4	0	0	0	0	0	1	0	0	0	2	0	0	1	1	0	0	0	0	0
genus	Hyphomicrobium	1	0	1	0	0	0	0	0	0	0	0	0	0	0	0	0	0	0	0	0	0	1
genus	Hyphomonas	0	0	0	2	0	0	1	0	0	0	0	0	0	0	0	1	1	1	0	2	0	0
genus	Segniliparus	0	0	0	0	0	0	0	0	0	0	0	1	0	0	0	0	0	0	0	0	0	0
genus	Cupriavidus	0	0	0	1	0	0	0	0	0	0	0	1	0	0	0	1	0	0	0	0	0	0
genus	Stella	0	0	0	0	0	0	0	0	0	0	0	0	0	0	0	0	0	0	0	0	0	0
genus	Gallionella	0	0	0	0	0	0	0	0	0	0	0	1	0	0	0	0	0	0	0	0	0	0
genus	Runella	0	0	0	0	0	0	2	0	0	0	0	0	0	0	0	0	0	0	0	0	0	1
genus	Spirosoma	21	5	109	46	113	9	64	76	26	831	139	101	52	93	2	216	397	68	369	84	148	23
genus	Gemmata	0	0	0	0	0	0	0	0	0	0	0	0	0	0	0	0	0	0	0	0	0	0
genus	Pirellula	0	0	1	2	3	2	1	0	1	0	0	0	0	0	0	0	0	0	1	1	0	0
genus	Isosphaera	0	1	0	0	1	0	1	0	1	0	0	1	1	0	0	0	0	0	1	0	0	0
genus	Oligella	4	0	0	2	0	0	5	0	0	1	0	3	1	0	0	1	0	1	0	3	0	0
genus	Tenuifilum	1	0	15	36	19	0	7	0	4	0	0	1	0	0	0	7	0	3	0	7	0	15
genus	Microvirgula	0	0	0	0	1	0	0	0	0	0	0	1	0	0	0	0	0	0	0	0	0	0
genus	Thioalkalivibrio	1	0	0	1	1	5	3	0	1	0	1	1	1	0	0	1	0	2	0	0	0	1
genus	Borrelia	0	0	0	1	0	0	0	0	0	0	0	0	0	0	0	0	0	0	0	0	0	0
genus	Spirochaeta	0	0	0	0	0	0	0	0	0	0	0	0	0	0	0	0	0	0	1	0	0	0
genus	Kocuria	0	0	0	0	0	0	0	0	0	0	0	0	0	0	0	0	0	0	0	0	0	0
genus	Nesterenkonia	0	1	0	0	0	0	0	1	0	0	0	0	0	0	0	0	0	0	0	0	1	0
genus	Treponema	0	2	91	55	87	4	201	0	91	1	2	12	0	2	696	186	0	20	0	21	0	50
genus	Arachnia	0	0	1	0	0	0	0	0	0	0	0	0	0	0	0	0	0	0	0	0	0	0
genus	Candidatus Moranella	0	0	1	1	1	0	0	0	0	1	0	0	0	0	0	0	0	0	0	1	0	0
genus	Leptospira	0	0	4	0	0	1	1	0	0	6	2	2	1	0	0	5	2	2	2	2	2	0
genus	Shimwellia	0	0	1	0	0	0	0	0	0	0	0	0	0	0	0	0	0	0	0	0	0	0
genus	Leptospirillum	0	0	0	0	0	0	0	0	0	0	0	0	0	0	0	0	1	0	0	0	0	0
genus	Thermaerobacter	1	11	3	2	2	10	5	11	4	10	7	9	11	1	0	5	5	9	4	1	2	3
genus	Azospirillum	0	0	1	1	0	1	1	0	0	0	0	0	0	1	0	4	1	4	0	3	0	0
genus	Campylobacter	0	0	1	0	0	0	1	1	0	2	1	1	1	0	0	4	2	1	0	0	2	2
genus	Radiobacillus	1	0	0	1	0	0	1	0	0	0	0	0	0	0	0	0	1	1	0	0	1	0
genus	Helicobacter	30	27	79	31	241	20	59	17	34	107	13	51	6	7	0	152	38	10	58	12	102	22
genus	Candidatus Hodgkinia	0	0	1	0	0	0	0	0	0	0	0	0	0	0	0	0	0	0	0	1	0	0
genus	Candidatus Riesia	0	0	1	0	0	0	1	0	1	0	0	0	0	0	0	0	1	0	0	0	1	1
genus	Achromobacter	1	0	0	1	0	0	1	0	0	1	0	0	0	0	0	1	2	1	0	0	1	0
genus	Desulfurella	0	0	2	0	0	1	0	0	1	0	0	0	0	0	0	2	0	2	0	2	0	0
genus	Brucella	0	0	0	0	0	0	0	0	0	0	0	0	0	0	0	0	0	0	0	0	0	0
genus	Flavobacterium	0	0	3	9	8	0	2	0	5	0	0	0	0	2	0	8	1	0	1	0	1	2
genus	Phascolarctobacterium	26612	18553	14177	1719	8505	22367	1390	5227	17808	7760	5151	38021	213	29502	18	5349	13338	3966	26361	929	32117	454
genus	Thermobaculum	0	1	0	1	0	0	1	0	1	0	0	0	0	0	0	0	0	0	0	0	0	0
genus	Francisella	0	0	7	9	63	0	0	0	3	0	0	1	0	0	0	1	0	1	0	0	0	9
genus	Paracoccus <a-proteobacteria>	0	0	0	0	0	0	1	0	0	0	0	0	0	0	0	1	0	0	0	0	0	0
genus	Thermus	0	0	0	0	0	0	0	0	0	0	0	0	0	0	0	0	0	0	0	0	0	0
genus	Coprococcus	5807	3565	1225	1120	1486	9003	1455	11208	1757	3354	15291	2045	9706	8361	25	1128	7448	1567	4616	867	6788	655
genus	Xanthobacter	0	0	0	0	0	0	0	0	0	0	0	0	0	0	0	0	0	0	0	0	0	1
genus	Hathewaya	0	0	0	0	0	0	2	0	0	0	0	0	1	0	0	0	1	0	0	0	1	5
genus	Comamonas	0	0	1	1	0	0	0	0	0	0	0	1	0	1	0	2	0	1	1	0	5	1
genus	Auraticoccus	0	0	0	1	1	0	0	0	0	0	0	0	0	0	0	0	0	0	0	0	0	0
genus	Pseudomonas	7	1	7	10	10	15	10	1	12	15	7	18	10	2	0	17	3	19	10	5	7	12
genus	Candidatus Kinetoplastibacterium	1	0	1	0	0	0	0	1	0	0	0	0	0	0	0	0	0	0	0	0	0	0
genus	Aquicella	0	0	0	0	1	0	0	0	0	0	0	0	0	0	0	0	0	0	0	0	1	1
genus	Gloeobacter	0	0	10	0	0	0	1	0	0	0	0	0	0	0	0	3	0	0	0	0	0	0
genus	Tissierella	1	1	2	0	0	0	1	0	1	0	0	0	0	0	0	2	0	0	1	7	0	6
genus	Brevundimonas	0	0	1	0	0	0	0	0	0	0	0	0	1	0	0	0	0	0	0	0	0	0
genus	Salinisphaera	2	0	0	0	0	0	0	0	0	0	0	1	0	1	0	0	0	0	0	1	0	0
genus	Sulfurospirillum	0	0	0	0	0	0	0	0	0	0	1	1	0	0	0	0	0	0	0	0	0	0
genus	Acaryochloris	0	0	0	0	0	0	0	0	0	0	0	0	0	0	0	0	0	0	0	0	0	1
genus	Phocaeicola	3998	183	1217	322	532	261	89	13	688	40	9	820	9	185	48	276	495	170	1019	78	3803	643
genus	Frischella	0	0	1	1	0	0	2	0	0	0	0	0	0	2	0	0	0	0	0	1	0	0
genus	Caballeronia	0	0	1	0	0	0	0	1	0	0	0	0	0	0	0	0	0	0	0	0	0	0
genus	Agrobacterium	0	0	0	0	0	0	1	0	0	1	0	1	1	0	0	2	1	0	0	0	0	0
genus	Flocculibacter	1	0	0	0	0	0	0	0	0	0	0	1	0	0	0	1	0	0	0	0	0	0
genus	Bradyrhizobium	0	0	0	0	0	0	0	0	0	0	0	0	3	0	0	0	0	0	0	0	3	0
genus	Rhizobium	1	0	0	0	0	0	0	0	0	0	0	0	0	0	0	0	0	0	0	0	0	0
genus	Thermovirga	0	0	0	0	0	0	0	0	0	0	0	0	0	0	0	0	0	0	0	0	0	0
genus	Jatrophihabitans	0	0	0	0	0	0	0	0	0	0	0	0	0	0	0	0	1	0	0	0	0	0
genus	Methylobacterium	0	0	0	0	1	0	0	0	0	0	1	0	0	1	0	1	0	0	0	0	2	0
genus	Chryseolinea	1	0	2	0	0	0	0	0	0	0	1	0	0	0	0	1	0	0	0	0	3	0
genus	Methylococcus	0	0	2	0	0	0	0	0	0	0	0	0	0	0	0	0	1	2	0	0	0	0
genus	Cruoricaptor	205	7	1550	3283	4096	0	1056	0	971	0	0	9	3	0	7	2033	0	891	3	527	1	1227
genus	Methylomonas	0	0	0	0	1	0	0	0	0	1	0	1	0	0	0	0	0	0	3	0	0	0
genus	Pontimonas	0	0	0	0	0	0	0	0	0	0	0	0	0	0	0	0	0	0	1	0	0	0
genus	Mycoavidus	0	0	2	0	0	0	0	0	0	0	0	1	0	0	0	0	0	0	0	0	1	1
genus	Congregibacter	0	0	1	0	0	0	1	0	0	0	0	0	0	0	0	0	0	0	0	0	0	0
genus	Legionella	0	0	0	3	1	1	3	0	2	0	0	1	1	0	0	2	2	0	0	1	3	2
genus	Thermincola	1	1	0	1	0	3	1	1	1	1	0	0	1	0	0	1	0	0	0	1	0	2
genus	Acinetobacter	3	2	14	6	9	5	4	4	15	10	3	4	5	2	0	13	2	3	4	22	3	8
genus	Spiribacter	0	1	0	0	0	0	1	0	0	0	0	0	0	0	0	0	0	0	0	0	1	0
genus	Moraxella	0	0	2	0	0	1	1	1	0	0	0	0	0	0	0	0	0	1	0	0	0	0
genus	Vulgatibacter	0	0	0	0	0	0	0	0	0	0	0	0	1	0	0	0	0	0	0	0	0	0
genus	Neisseria	10	5	8	10	26	5	5	5	8	9	10	5	12	9	2	11	9	8	8	8	11	15
genus	Mariprofundus	1	1	2	3	4	1	1	1	4	2	1	10	0	1	0	12	5	1	0	2	0	3
genus	Micavibrio	0	0	1	1	0	1	1	1	1	0	1	4	1	1	0	0	4	0	0	1	0	2
genus	Labilithrix	0	0	0	0	0	1	0	0	0	0	0	0	0	0	0	1	1	0	0	1	0	0
genus	Psychrobacter	0	1	0	1	0	0	0	1	0	1	0	4	0	0	0	0	1	0	0	0	0	2
genus	Thermomicrobium	0	2	3	0	0	0	1	0	0	0	0	1	0	0	0	2	0	1	0	0	2	0
genus	Alcaligenes	0	0	0	0	0	0	0	1	0	0	0	0	0	0	0	1	0	0	0	0	0	0
genus	Bordetella	1	1	4	4	0	2	5	4	0	2	3	6	0	4	1	6	1	1	0	0	1	1
genus	Acidiphilium	1	0	0	0	0	0	1	1	0	14	1	3	1	0	0	3	5	2	4	0	1	0
genus	Eikenella	0	0	0	0	0	0	0	0	0	0	0	0	0	2	0	0	0	0	0	0	1	0
genus	Citrobacter	0	0	1	0	0	0	1	0	1	0	0	2	0	0	0	1	1	0	0	0	1	0
genus	Enterobacter	0	25	8	0	1	0	2	0	1	2	3	6	3	1	1	3	1	0	3	30	0	1
genus	Erwinia	0	0	0	1	0	0	0	0	0	0	0	1	0	0	0	1	1	0	0	0	0	1
genus	Cloacibacillus	0	0	0	0	0	0	0	0	1	0	0	1	0	0	0	3	0	1	1	0	0	0
genus	Escherichia	24	26	149	83	50	174	59	78	69	17	143	148	97	107	1	125	31	76	119	198	115	106
genus	Klebsiella	18	9	27	31	18	13	26	3	28	2	6	37	15	3	0	42	17	9	4	35	9	12
genus	Morganella <enterobacteria>	2	1	0	2	5	1	0	0	0	0	1	0	1	0	0	1	0	0	0	3	0	0
genus	Proteus <enterobacteria>	12	12	43	153	64	19	101	26	239	24	29	31	14	13	4	220	34	55	11	352	7	52
genus	Maricaulis	6	1	0	0	0	0	0	0	2	0	1	2	0	3	0	0	4	0	3	0	0	1
genus	Salmonella	6	9	59	17	6	3	9	6	14	9	9	24	10	6	0	10	4	7	13	28	2	7
genus	Vulcanisaeta	0	0	0	1	0	0	0	0	0	0	0	0	0	0	0	0	0	0	0	0	0	0
genus	Serratia	0	1	1	0	0	0	0	1	0	1	0	7	1	1	0	0	4	1	1	0	2	3
genus	Shigella	1	0	7	0	0	0	0	0	0	0	0	4	0	1	0	0	0	0	1	0	0	1
genus	Xenorhabdus	2	0	0	2	1	0	2	0	4	0	0	2	1	0	0	0	0	0	0	2	0	0
genus	Yersinia <enterobacteria>	5	0	6	1	0	2	1	0	5	1	0	8	0	1	0	2	6	0	2	0	2	4
genus	Edwardsiella <enterobacteria>	0	0	2	0	0	0	0	0	0	0	0	0	1	0	0	0	0	0	0	0	0	0
genus	Arsenophonus	1	2	2	2	1	0	0	0	0	1	2	2	1	1	0	1	0	0	0	0	0	1
genus	Aeromonas	0	0	14	0	1	0	0	0	0	0	3	3	6	1	0	0	0	0	0	4	0	0
genus	Faecalitalea	1761	15	1291	2975	3640	31849	3076	35	4983	2992	53	889	23299	25	8	1723	28	4454	71	3207	282	2030
genus	Moorea <cyanobacteria>	0	0	0	0	1	0	0	0	0	0	0	0	0	0	0	0	0	0	0	0	0	0
genus	Gracilibacillus	0	0	0	0	0	0	1	0	0	0	0	4	1	0	0	0	0	0	0	0	0	0
genus	Photobacterium	1	0	0	2	0	1	0	2	1	0	1	4	2	1	0	2	6	1	5	1	0	1
genus	Vibrio	3	2	12	8	4	4	1	2	8	1	7	9	8	3	0	14	5	6	11	16	5	3
genus	Desulfoglaeba	0	1	0	0	0	0	0	1	0	0	0	1	0	0	0	0	1	0	0	0	0	0
genus	Maritalea	0	0	0	0	0	0	0	0	0	0	0	0	0	0	0	0	0	0	0	0	0	0
genus	Candidatus Hepatoplasma	2	1	0	7	0	1	4	1	2	0	1	1	0	0	0	2	4	1	0	5	0	2
genus	Plesiomonas	0	0	1	0	0	0	0	0	0	0	0	0	0	0	0	0	0	0	0	0	0	0
genus	Moritella	12	2	3	3	16	1	8	6	9	68	12	17	5	14	1	20	43	10	35	16	16	2
genus	Actinobacillus	0	0	0	1	1	1	0	0	0	0	0	0	0	0	0	0	0	0	0	0	2	0
genus	Catenovulum	2	0	2	0	0	1	1	0	0	0	1	0	2	0	0	0	0	0	1	7	1	0
genus	Haemophilus	12	9	8	10	12	10	7	8	2	4	8	4	8	8	9	9	9	8	6	7	16	9
genus	Altererythrobacter	0	3	0	0	3	0	1	0	0	0	0	5	2	2	0	4	3	3	15	1	0	2
genus	Acetomicrobium	0	0	0	0	0	0	0	1	0	1	0	1	0	0	0	1	1	0	1	2	0	0
genus	Pasteurella	2	2	2	5	7	5	9	1	1	7	2	3	5	1	0	8	3	2	8	5	9	5
genus	Lawsonia <d-proteobacteria>	189	39	13	55	27	24	13	15	42	6	9	109	6	79	3	65	141	3	77	13	7	26
genus	Herbinix	29	74	2679	547	260	380	321	28	3935	30	35	71	58	32	2	471	197	648	35	628	50	1022
genus	Candidatus Fokinia	0	0	0	0	0	0	1	0	0	0	0	0	0	0	0	0	0	0	0	0	0	1
genus	Anaplasma	0	0	1	0	0	0	0	0	0	0	0	0	1	0	0	0	0	0	0	0	0	1
genus	Bartonella	0	0	0	0	0	0	0	0	0	0	0	0	0	0	0	3	0	0	0	0	0	0
genus	Coxiella <g-proteobacteria>	0	0	0	0	0	0	0	0	0	1	0	0	0	0	0	0	0	1	0	0	0	0
genus	Terribacillus	0	0	0	0	0	0	0	0	0	0	0	0	0	0	0	0	0	0	0	0	0	0
genus	Rickettsia	0	1	1	4	1	0	1	2	0	1	2	2	3	1	1	0	0	5	4	4	2	0
genus	Muriicola	16	2	0	9	262	1	160	2	81	7	1	102	0	0	0	21	0	159	0	2	0	678
genus	Chlamydia	0	0	1	0	3	0	0	1	0	1	0	0	0	0	0	0	1	1	0	0	2	0
genus	Bacteroides	604	74	2334	1440	1017	33	306	28	483	32	34	926	18	12	1	867	192	241	94	233	1406	1049
genus	Butyrivibrio	242	74	3693	1901	3601	552	1351	4786	7284	482	5689	616	582	79	28	2159	332	1597	319	2145	331	4768
genus	Fibrobacter	12	0	20	3	7	0	1	2	5	6	1	7	4	2	0	8	4	1	4	2	16	4
genus	Porphyromonas	64	3	10	4	24	8	5	2	9	1	0	35	2	14	0	4	15	8	67	1	17	22
genus	Prevotella	21004	1110	53817	33224	26242	3620	6937	115	31356	639	66	2809	91	9776	385	10128	1730	9872	6691	6556	12742	28123
genus	Roseburia	11	42	1009	2600	533	79	734	225	4892	94	222	3049	69	26	45	1889	55	600	41	242	35	574
genus	Wolinella	0	2	2	0	2	0	2	0	0	0	0	1	0	0	0	4	0	0	2	0	5	1
genus	Fusobacterium	1	0	3	5	5	3	1	5	1	6	4	42	1	0	1	4	3	3	2	2	15	1
genus	Syntrophomonas	3	0	1	2	7	0	2	3	2	0	2	0	2	1	0	0	1	0	1	0	0	2
genus	Pectinatus	0	0	27	68	22	1	7	1	3	0	0	0	0	1	0	17	0	14	4	67	0	24
genus	Desulfovibrio	25702	4084	7758	5206	7143	12703	6662	1800	16779	2493	1946	33696	690	10928	20	6104	30363	4530	15685	4403	13725	25624
genus	Desulfuromonas	0	1	1	4	0	0	0	0	0	0	0	1	0	0	0	1	1	0	1	3	0	0
genus	Desulfobulbus	1	0	2	0	0	1	1	0	0	0	0	0	2	0	0	3	0	1	0	2	1	1
genus	Desulfococcus	0	0	0	0	2	0	0	0	1	0	0	1	0	0	0	1	0	0	0	1	1	0
genus	Desulfomicrobium	3	0	16	8	7	1	2	0	14	0	0	2	0	0	0	7	1	15	1	2	0	21
genus	Acidaminococcus	259	165	192	12	95	210	16	44	196	114	43	431	5	289	2	91	106	56	229	8	235	5
genus	Megasphaera	0	0	9	4	7	1	2	0	4	0	1	2	2	0	0	1	2	5	2	2	0	10
genus	Litoricola	0	0	0	1	0	0	0	0	0	0	0	0	0	1	0	0	0	0	0	0	0	0
genus	Nitrobacter	0	0	0	1	0	0	0	0	0	0	0	0	0	1	0	0	0	0	0	0	0	0
genus	Nitrosomonas	10	2	2	7	7	17	4	2	6	0	2	7	0	0	0	4	2	1	1	5	6	2
genus	Hydrogenobacter	1	0	0	0	1	0	1	2	1	6	2	1	0	1	0	4	4	0	3	0	2	0
genus	Candidatus Sulcia	6	2	14	19	32	1	17	0	17	4	1	9	0	1	0	33	2	17	2	3	2	19
genus	Apibacter	0	0	93	55	89	0	7	0	14	0	0	20	1	0	2	3	0	2	0	32	0	80
genus	Wolbachia	0	0	0	3	1	0	0	0	0	0	0	0	0	0	0	0	2	4	0	0	0	2
genus	Bdellovibrio	0	0	0	0	1	0	0	0	0	0	0	0	0	0	0	1	0	0	0	0	0	0
genus	Herbaspirillum	0	0	0	0	0	0	0	0	0	0	0	0	0	0	0	0	0	0	0	0	1	0
genus	Sulfuriferula	0	0	0	0	0	0	0	0	0	0	0	0	0	0	0	0	0	0	1	0	0	0
genus	Selenomonas	1	0	55	74	71	3	17	1	27	18	2	10	3	2	0	46	7	118	7	32	11	147
genus	Candidatus Tremblaya	0	0	0	0	0	0	0	0	0	0	0	0	0	0	0	0	0	1	0	0	0	0
genus	Croceicoccus	0	0	0	0	0	0	0	0	0	0	0	0	0	0	0	0	0	0	1	0	0	0
genus	Cytophaga	0	0	0	2	7	0	1	0	0	0	0	0	0	0	0	0	0	0	0	0	0	2
genus	Thermotomaculum	0	0	0	0	0	0	0	0	0	0	0	0	0	0	0	0	0	0	0	0	0	0
genus	Saprospira	0	0	1	1	0	0	0	0	0	0	0	0	0	0	0	1	0	0	0	0	0	0
genus	Weeksella	0	0	40	33	47	0	21	0	7	0	0	2	0	0	2	28	1	6	2	5	0	39
genus	Capnocytophaga	2	2	11	6	15	1	3	1	4	5	0	3	1	0	2	4	2	4	7	6	3	5
genus	Basfia	0	0	0	2	0	0	0	0	0	0	0	0	1	0	0	0	0	0	0	0	0	0
genus	Beggiatoa	1	0	0	0	0	1	1	0	0	0	1	4	0	0	0	1	4	0	0	0	1	3
genus	Thiothrix	1	0	0	1	2	1	0	1	1	0	1	1	0	0	0	0	2	0	1	0	1	0
genus	Oscillibacter	3487	1457	3490	1145	1586	3245	1040	940	8964	3227	1118	3593	639	1785	25	3029	3660	2427	3533	926	4808	2036
genus	Ectothiorhodospira	0	0	0	1	0	0	0	0	0	0	0	0	0	0	0	0	0	0	0	0	0	0
genus	Rhodobacter	0	0	0	0	0	0	0	0	0	0	0	0	0	0	0	0	0	0	0	0	1	0
genus	Pragia	0	0	0	0	0	0	0	0	0	0	0	0	0	0	0	0	0	0	0	0	0	0
genus	Rhodomicrobium	5	1579	1419	2321	310	4307	1574	4402	137	358	5143	1501	1754	2370	6	1099	5097	1037	125	616	14	3624
genus	Rhodopseudomonas	0	3	0	0	0	0	0	0	0	0	0	0	0	0	0	0	0	0	0	0	2	0
genus	Rhodospirillum	0	0	0	0	0	0	0	0	0	0	0	0	0	0	0	0	0	0	0	0	1	0
genus	Noviherbaspirillum	0	0	0	0	0	0	0	0	0	0	0	0	1	0	0	0	0	1	0	0	0	0
genus	Chlorobium	0	0	1	1	0	0	0	0	1	0	0	0	0	0	0	0	0	0	1	1	1	1
genus	Pelodictyon	0	0	0	0	0	0	0	0	0	0	0	0	0	0	0	0	0	0	0	0	0	0
genus	Prosthecochloris	0	0	0	0	0	0	0	0	0	0	0	0	0	0	0	0	0	1	0	0	0	0
genus	Intestinibaculum	27	175	41	26	13	452	86	383	21	726	282	465	1458	610	0	28	100	4	137	14	588	9
genus	Coriobacterium	0	31	2	25	7	9	8	17	2	3	13	5	23	1	0	6	21	4	12	1	9	5
genus	Chloroflexus	0	0	0	0	0	0	0	0	0	0	0	0	0	0	0	0	0	0	0	0	0	0
genus	Agromyces	0	0	1	0	0	0	0	0	0	0	0	0	0	0	0	2	0	1	0	1	1	1
genus	Porphyrobacter	0	0	0	0	0	0	0	0	0	0	0	0	0	0	0	0	0	0	0	0	0	0
genus	Algoriphagus	0	0	4	0	0	0	0	1	1	0	0	2	0	0	2	0	0	0	1	0	0	3
genus	Salaquimonas	0	0	1	0	0	0	0	0	0	0	0	0	0	0	0	0	0	0	0	0	0	0
genus	Microbacterium	0	0	0	0	0	0	0	0	1	0	0	0	0	1	0	0	0	1	1	0	0	0
genus	Reinekea	0	0	0	1	1	0	0	1	0	0	0	0	0	0	0	1	0	2	0	1	0	0
genus	Microcystis	7	11	7	3	5	13	7	7	7	6	6	34	4	7	0	6	7	6	16	8	7	7
genus	Jeongeupia	0	0	0	0	0	0	0	0	0	0	0	0	0	0	0	0	0	0	0	0	0	0
genus	Synechococcus	2	2	3	2	2	0	1	0	1	0	0	0	4	0	0	3	1	1	0	1	3	1
genus	Ignavibacterium	0	0	0	1	0	0	0	0	0	0	0	0	0	0	0	0	0	1	0	0	2	0
genus	Pseudactinotalea	0	0	0	0	0	0	0	0	0	0	0	0	1	0	0	1	0	0	0	0	0	0
genus	Pseudanabaena	0	0	5	5	5	0	0	2	1	0	0	0	0	0	1	1	0	5	0	2	0	9
genus	Candidatus Phytoplasma	0	1	4	3	0	0	1	1	0	0	1	4	1	0	0	7	1	0	1	1	2	1
genus	Oscillatoria	0	0	0	0	0	0	0	0	0	0	0	0	0	0	0	0	1	0	0	0	0	0
genus	Anabaena	0	0	0	0	0	0	0	0	1	0	0	0	0	0	0	0	0	0	0	0	0	0
genus	Faecalibaculum	10615	3519	1658	15987	7258	1652	7235	631	54	1929	593	498	17555	3817	5	2759	2155	9746	486	15636	8495	227
genus	Nostoc	3	0	0	0	0	0	0	0	0	0	0	0	0	0	0	0	0	0	2	0	0	0
genus	Acetobacterium	1	1	88	651	358	5	2033	3	144	5	2	2	4	0	0	259	6	112	4	7	5	221
genus	Calothrix	0	0	0	0	0	0	0	0	0	0	0	0	0	0	0	0	0	0	0	0	0	0
genus	Thermacetogenium	0	0	0	2	0	0	1	0	1	21	2	1	0	1	0	8	6	2	1	0	0	1
genus	Scytonema	0	0	0	0	0	0	0	1	1	0	0	0	0	0	0	0	0	0	0	0	0	0
genus	Trichodesmium	0	0	1	0	0	1	0	0	1	2	0	2	0	0	0	1	0	0	0	0	0	0
genus	Pseudorhodobacter	0	0	0	0	0	0	0	0	0	0	0	0	0	0	0	0	0	0	0	0	0	0
genus	Kineococcus	0	0	0	0	0	0	0	0	1	0	0	0	0	0	0	0	0	0	0	0	0	0
genus	Exiguobacterium	0	1	1	0	0	0	1	0	0	0	1	0	1	0	0	1	0	0	0	0	0	0
genus	Prochlorococcus	0	0	0	0	0	0	0	0	0	0	0	0	0	0	0	0	0	0	0	0	0	0
genus	Neorickettsia	0	0	0	0	0	0	0	0	0	1	0	0	0	0	0	1	0	0	1	0	0	0
genus	Nitrosococcus	2	0	1	0	3	0	3	1	0	4	0	0	0	4	0	2	2	1	4	1	0	1
genus	Nitrospira <genus>	0	0	1	0	0	0	0	0	1	3	0	0	0	0	0	2	1	0	0	1	0	0
genus	Piscirickettsia	0	0	0	1	0	0	0	0	0	0	0	0	0	0	0	0	0	0	0	0	0	0
genus	Thioflavicoccus	0	0	1	0	0	0	0	0	0	0	0	1	0	0	0	0	0	0	0	0	0	0
genus	Rhodovulum	0	0	0	0	0	0	0	0	0	0	0	0	0	0	0	0	0	0	0	0	0	0
genus	Leuconostoc	4	11	80	53	117	6	476	19	35	20	15	6	18	14	1	150	30	138	22	203	43	79
genus	Butyricimonas	1669	73	123	62	126	9	37	0	57	11	4	362	0	0	3	88	219	103	192	16	392	208
genus	Liberibacter	0	1	0	3	0	3	3	1	0	1	2	2	1	2	0	1	1	0	1	2	0	0
genus	Pediococcus	0	0	1	1	2	1	9	0	1	1	0	0	0	1	0	2	0	3	2	3	2	1
genus	Psychrobacillus	0	0	0	0	0	0	0	0	0	0	0	0	0	1	0	0	0	0	0	0	0	0
genus	Ruminococcus	1055	1279	10774	6394	12766	3198	5276	1400	5358	4879	1867	3615	1302	3020	87	6582	1369	7247	2161	6816	1492	9325
genus	Sarcina	1	0	1	1	6	0	7	0	0	0	0	3	0	0	0	1	0	6	0	0	0	5
genus	Rahnella	0	0	0	0	0	0	0	0	0	0	0	0	0	0	0	0	0	0	0	0	0	1
genus	Tautonia	0	0	0	0	0	0	0	0	0	0	0	1	0	0	0	0	0	0	0	0	0	0
genus	Ephemeroptericola	0	1	0	0	1	1	0	0	0	2	0	0	1	0	0	3	0	0	0	0	0	0
genus	Staphylococcus	40	166	199	203	172	65	189	141	81	54	129	93	232	57	2	157	50	150	61	175	131	181
genus	Tepiditoga	0	0	1	1	0	0	0	0	0	0	0	0	0	0	0	0	0	0	0	0	0	0
genus	Rubrobacter	37	0	9	27	8	155	5	1	17	202	1	26	0	0	0	25	0	6	0	15	0	3
genus	Kordiimonas	0	0	2	0	0	0	0	0	0	0	0	0	0	0	0	0	0	0	0	0	0	0
genus	Deinococcus	30	5	3	2	1	0	4	5	4	2	4	9	2	17	0	2	21	1	24	0	0	3
genus	Cycloclasticus	0	0	0	3	7	0	0	0	0	0	0	0	0	0	0	0	0	0	0	3	0	5
genus	Streptococcus	1319	3151	205	841	382	845	516	3294	464	1576	2918	2028	3022	1845	10	410	1015	517	710	403	1657	199
genus	Ruminiclostridium	0	7705	2	7	11	0	3	0	2	0	0	1	0	0	1	11	0	10	0	3	239	2
genus	Simkania	0	0	0	0	0	0	0	0	1	0	0	0	0	0	0	1	0	0	0	0	0	0
genus	Sulfuricella	0	0	0	0	0	0	1	1	0	0	0	0	0	0	0	0	0	0	0	0	0	0
genus	Dysgonomonas	56	4	36	23	37	4	10	0	15	4	2	15	2	1	11	24	16	26	4	5	21	91
genus	Blattabacterium	41	6	1954	1565	3208	4	1882	0	396	0	0	25	1	5	5	2004	20	640	10	379	99	2670
genus	Sphaerotilus	0	0	0	0	0	0	0	0	0	0	0	0	0	0	0	0	0	0	0	0	0	0
genus	Enterococcus	778	523	3899	1144	1314	4414	940	325	1592	897	466	778	4126	197	149	1149	337	2112	490	1361	440	1249
genus	Lactococcus	185	5601	13	4	6	1210	9	1002	36	451	912	133	1595	2057	1	17	537	21	424	7	2790	4
genus	Planococcus <firmicutes>	0	0	0	0	0	0	0	0	0	0	0	0	0	0	0	0	0	0	0	0	0	0
genus	Aerococcus	15	112	35	26	42	26	77	83	35	47	113	95	35	8	1	41	37	90	66	27	39	10
genus	Gemella	69	132	13	7	12	146	8	333	6	119	327	386	517	41	0	11	69	8	147	8	364	4
genus	Micropruina	0	0	0	1	1	0	0	0	0	0	0	0	0	1	0	1	0	1	0	1	0	0
genus	Bacillus <firmicutes>	415	141	792	712	957	2302	619	231	395	173	259	408	1842	37	6	581	90	977	402	645	230	721
genus	Bibersteinia	0	0	2	0	0	0	0	0	2	0	0	0	0	0	0	0	0	0	0	0	0	0
genus	Schnuerera	0	0	1	3	2	15	1	0	3	0	0	0	6	0	0	2	0	3	0	3	0	1
genus	Aurantimicrobium	5	5	9	10	11	35	7	3	12	6	7	2	51	11	0	5	7	5	1	22	3	14
genus	Marivirga	0	0	0	0	1	0	0	0	0	0	0	0	0	0	0	0	0	0	0	0	0	0
genus	Gemmatimonas	2	0	6	5	2	2	3	3	3	5	4	4	1	1	0	1	5	14	1	3	3	1
genus	Acutalibacter	1247	569	4992	3648	5467	642	2507	526	1494	464	634	1163	154	879	23	2690	4018	3174	797	3689	337	3600
genus	Halobacteroides	330	7623	3937	3442	3517	1574	2633	5019	1359	2030	5089	3860	1136	224	5	2448	2024	2220	2424	2256	1819	4611
genus	Clostridium	1178	2377	3835	4263	4321	3845	3624	2899	2947	1115	2977	2270	1531	1162	74	3121	3730	4067	3442	2849	1857	3450
genus	Bradymonas	0	1	0	0	0	0	1	0	0	0	1	0	0	0	0	1	1	2	0	0	0	0
genus	Maridesulfovibrio	3	0	1	3	0	0	1	0	1	0	1	0	0	0	0	3	2	0	0	0	2	3
genus	Flintibacter	481	132	8122	3429	3499	1740	3221	2121	7939	424	2205	9522	382	543	19	7273	4275	3737	1653	4708	116	5296
genus	Allofrancisella	0	0	0	0	0	0	0	0	0	0	0	0	0	0	0	0	0	0	0	0	0	0
genus	Silvanigrella	0	0	0	0	0	0	0	0	0	1	0	0	0	0	0	0	0	0	0	0	0	0
genus	Desulfotomaculum	19	14	53	48	37	23	64	16	20	17	23	12	102	12	0	65	18	52	15	20	16	22
genus	Sporosarcina	4	18	7	6	2	28	5	10	5	21	5	8	103	2	0	7	7	6	2	6	10	5
genus	Pelagibacterium	0	0	0	0	0	0	0	0	0	0	0	0	0	0	0	0	0	0	0	0	0	0
genus	Clavibacter	0	0	0	0	0	0	0	0	0	0	0	0	0	0	0	0	0	0	0	0	0	0
genus	Lactobacillus	11	181	8014	6643	8055	91	50858	1351	2556	26	1078	45	90	252	23	9577	53	7817	85	19147	2323	7562
genus	Rhodanobacter	0	0	0	0	0	0	0	0	0	0	0	0	0	0	0	0	2	1	0	0	0	0
genus	Methylacidimicrobium	0	0	0	0	0	0	0	0	0	1	0	0	0	0	0	0	0	0	0	0	0	0
genus	Lachnoanaerobaculum	12	10	65	2676	816	842	227	66	67	28	54	218	34	18	1	166	32	348	123	853	20	41
genus	Poriferisphaera	0	0	0	0	0	0	0	0	0	0	0	0	0	0	0	0	0	0	0	0	0	0
genus	Muribaculum	2601	208	984	923	1656	144	456	36	398	32	27	462	2	408	13	416	293	233	548	234	528	3084
genus	Longibaculum	0	5	0	0	0	1	1	2	0	2	8	0	1	0	0	1	2	0	5	0	16	0
genus	Dissulfurispira	0	0	0	1	0	0	0	0	0	0	0	0	0	0	0	0	0	0	0	0	2	0
genus	Listeria	0	0	3	1	1	2	4	2	1	1	1	1	4	0	0	4	3	1	1	1	1	0
genus	Solibacillus	2	1	1	0	2	0	3	0	0	0	1	2	2	0	0	4	0	1	2	2	1	3
genus	Neorhizobium	0	0	0	0	0	0	0	0	0	0	0	0	0	0	0	0	0	0	0	0	0	0
genus	Erysipelothrix	242	324	157	297	232	184	236	86	5	341	86	173	346	290	1	173	248	107	89	121	325	141
genus	Kurthia	0	0	0	0	0	0	0	0	0	0	0	0	0	0	0	0	0	0	1	0	0	0
genus	Actinomyces	3	39	15	80	11	13	53	62	14	11	37	38	29	11	6	14	98	32	13	20	171	15
genus	Candidatus Ruthia	0	0	1	1	0	0	0	0	0	0	0	0	0	0	0	1	0	0	0	0	0	0
genus	Immundisolibacter	0	0	0	0	1	0	0	0	1	0	0	0	0	0	0	2	0	0	0	0	0	0
genus	Arthrobacter	0	0	0	0	0	0	0	0	0	1	0	0	0	0	0	0	0	0	0	0	0	0
genus	Koleobacter	1	0	0	1	0	1	0	0	1	0	0	1	0	0	0	0	0	3	0	1	0	0
genus	Bifidobacterium	3	12	1	7	1	9	2	9	0	4	21	1	5	1	0	1	5	2	2	0	11	1
genus	Mesoflavibacter	0	0	0	0	0	0	0	0	0	0	0	0	0	0	0	0	0	0	0	0	0	0
genus	Turicimonas	898	26	77	1473	188	44	130	3	41	41	13	361	5	53	0	452	54	357	83	315	792	146
genus	Psychroflexus	3	0	3	1	2	0	3	0	0	0	0	0	0	0	0	2	0	0	0	0	2	5
genus	Luteimonas	0	0	0	0	0	0	1	0	0	0	0	0	0	0	0	2	0	0	0	0	0	1
genus	Brevibacterium	0	0	3	1	1	3	3	1	0	6	1	3	0	1	0	5	5	3	8	0	3	2
genus	Pseudoxanthomonas	0	0	0	0	0	0	0	0	0	0	0	0	0	0	0	0	1	0	1	0	0	0
genus	Cellulomonas	0	0	0	0	0	0	0	0	0	0	0	0	0	1	0	0	0	0	1	0	0	1
genus	Corynebacterium	13	175	6	15	14	4	22	29	12	12	27	8	10	65	12	6	42	30	31	12	91	7
genus	Eubacterium	18	18	182	313	245	19	159	17	380	19	12	23	20	6	13	200	19	145	21	196	26	117
genus	Propionibacterium	0	1	2	9	2	0	2	0	1	1	0	0	0	0	0	1	0	1	1	5	0	1
genus	Fibrella	0	0	2	0	0	1	2	0	0	0	0	0	0	0	0	1	0	0	1	0	0	0
genus	Thermoanaerobacter	1	0	0	0	3	1	2	0	0	4	0	0	3	0	0	0	0	0	0	0	0	1
genus	Nonomuraea	5	1	4	5	2	1	7	2	3	1	6	2	0	0	1	10	2	2	1	4	0	11
genus	Mycobacterium	1	0	0	2	2	0	2	0	0	1	3	1	2	0	0	1	0	2	1	0	0	0
genus	Oxynema	0	0	0	0	0	0	0	0	0	0	0	0	0	0	0	0	0	0	0	0	0	0
genus	Euzebyella	4	0	0	0	0	0	1	0	0	1	0	0	0	9	0	1	3	0	1	0	0	0
genus	Parolsenella	1	4	5	42	30	2	36	5	4	3	2	7	4	1	0	16	6	69	5	2	2	5
genus	Ezakiella	0	0	0	0	0	3	0	0	1	1	1	0	2	0	0	1	0	0	0	0	0	0
genus	Ferriphaselus	0	0	0	0	0	0	0	0	0	0	0	0	0	0	0	0	0	0	0	0	0	0
genus	Nocardia	0	0	0	0	0	0	0	0	0	0	0	0	0	0	0	1	0	0	0	0	0	0
genus	Rhodococcus <high GC Gram+>	5	1	3	12	12	15	8	1	17	2	4	37	1	1	3	25	17	2	6	9	11	18
genus	Saccharopolyspora	0	0	3	0	0	0	0	0	0	0	0	0	0	0	0	0	0	0	0	0	0	0
genus	Nocardioides	0	0	0	0	0	0	0	0	0	0	3	0	0	0	0	0	1	0	0	0	0	1
genus	Pseudonocardia	0	0	0	0	0	0	0	0	0	0	0	0	0	0	0	0	0	0	0	1	0	0
genus	Actinopolyspora	0	0	0	0	0	1	0	0	0	0	1	0	0	0	0	1	0	0	0	0	0	0
genus	Rickettsiella	12	0	13	16	7	12	11	1	26	2	2	42	0	3	0	14	19	1	12	6	10	22
genus	Saccharomonospora	0	0	0	0	0	0	0	0	0	0	0	0	0	0	0	1	0	0	0	0	0	0
genus	Succinivibrio	0	0	0	0	0	1	0	0	0	0	0	0	0	0	0	0	0	0	0	0	0	0
genus	Sphingobium	0	0	1	1	0	0	2	0	0	0	2	1	0	0	0	1	0	0	0	1	0	0
genus	Frankia	1	0	214	48	44	0	2	0	36	1	0	0	0	0	0	60	0	135	1	1	1	37
genus	Novosphingobium	0	0	0	0	0	0	0	0	0	0	0	0	1	0	0	0	0	0	0	0	0	0
genus	Sphingopyxis	0	0	1	1	0	0	0	0	0	0	0	0	0	1	0	1	0	0	0	0	0	0
genus	Geodermatophilus	0	0	0	0	0	0	0	0	0	0	0	0	1	0	0	1	2	0	0	0	0	0
genus	Dermatophilus	0	0	0	0	1	0	0	0	0	0	0	0	0	0	0	0	0	0	0	0	0	0
genus	Micromonospora	0	0	0	0	0	0	0	0	0	0	0	0	0	0	0	0	0	0	0	0	0	0
genus	Ammonifex	1	0	2	1	3	0	3	2	0	0	0	2	1	0	0	1	0	0	0	1	0	1
genus	Streptomyces	6	8	62	8	8	2	7	9	3	7	19	22	14	4	0	6	2	2	6	27	2	7
genus	Candidatus Nucleicultrix	0	0	0	0	1	0	0	0	0	0	0	0	0	0	0	0	0	1	0	0	1	0
genus	Histophilus	0	0	1	0	1	0	0	0	0	0	0	0	0	0	0	0	0	0	0	0	0	0
genus	Woeseia	0	0	0	0	0	0	0	0	0	0	0	0	0	0	0	0	0	0	0	0	0	0
genus	Duganella	0	0	0	0	0	0	0	0	0	0	0	0	0	0	0	0	0	0	0	0	0	0
genus	Caproiciproducens	140	132	1174	588	1174	171	1058	56	1121	111	59	48	21	232	1	450	459	346	216	269	75	626
genus	Anaerococcus	1	1	18	16	24	0	121	1	2	2	1	1	0	0	0	11	0	13	0	12	1	13
genus	Blastochloris	0	0	0	0	0	0	0	0	0	0	0	0	0	0	0	0	0	0	0	0	0	0
genus	Desulfurivibrio	0	0	0	0	0	0	0	0	0	0	0	0	0	0	0	0	0	0	0	0	0	0
genus	Aquiflexum	0	0	1	0	0	0	5	0	0	0	0	0	0	0	0	0	0	0	0	1	1	3
genus	Candidatus Midichloria	0	0	0	0	0	0	0	0	0	0	0	0	0	0	0	0	0	0	0	0	0	0
genus	Streptosporangium	0	0	0	0	0	0	0	0	0	0	0	0	0	0	0	0	0	0	0	0	0	0
genus	Nocardiopsis	0	0	0	0	0	0	0	0	0	0	0	0	0	0	0	0	0	0	0	0	0	0
genus	Hypericibacter	0	6	3	3	2	11	7	8	3	0	15	11	3	6	0	8	10	1	2	4	0	9
genus	Thermosulfuriphilus	1	0	0	0	0	0	0	0	0	2	1	0	1	0	0	1	1	0	1	0	0	1
genus	Thermomonospora	1	0	0	8	3	0	1	3	0	0	0	0	0	0	0	2	0	1	0	3	0	0
genus	Thermoactinomyces	0	0	0	0	0	0	0	0	0	0	0	0	0	0	0	0	0	0	0	0	0	0
genus	Candidatus Desulfofervidus	1	1	2	3	2	2	1	6	0	1	5	2	2	0	0	6	5	0	2	2	0	3
genus	Kibdelosporangium	1	0	0	1	0	0	0	0	0	1	1	0	0	0	0	0	0	0	1	0	0	1
genus	Psychromonas	0	0	0	0	0	1	0	0	0	0	0	0	0	0	0	0	0	0	1	0	0	0
genus	Paludibacter	349	23	6	2	14	101	3	0	10	3	0	110	7	7	13	13	36	5	34	3	110	60
genus	Rheinheimera	0	0	0	0	0	0	0	0	0	0	0	0	0	0	0	0	0	0	0	0	0	0
genus	Tropheryma	0	1	0	0	0	1	0	1	0	0	0	0	0	1	0	2	1	1	0	0	3	1
genus	Syntrophobotulus	0	0	0	5	0	1	1	2	0	0	3	0	2	1	0	4	1	11	1	0	2	16
genus	Mobiluncus	0	0	0	0	0	0	0	0	0	0	0	0	0	0	0	0	0	0	0	0	0	0
genus	Sphaerobacter	0	0	1	0	1	0	2	0	1	1	0	2	2	2	0	0	1	1	0	0	1	0
genus	Tsukamurella	0	0	0	0	0	0	0	0	0	0	0	0	0	0	0	0	0	0	0	0	0	1
genus	Cloacibacterium	0	0	0	0	0	0	0	0	0	0	0	0	0	0	0	0	0	0	0	0	0	0
genus	Wigglesworthia	0	0	0	0	0	0	0	0	0	0	0	0	0	0	0	0	0	0	0	0	0	0
genus	Dyella	0	0	0	1	1	0	1	0	0	0	0	0	0	0	0	0	3	1	0	2	0	2
genus	Sporolactobacillus	0	0	0	0	0	2	5	0	0	1	0	2	1	0	0	0	0	0	1	0	0	0
genus	Fictibacillus	0	0	0	0	0	0	0	0	0	0	0	1	0	0	0	0	0	0	1	0	0	0
genus	Mycoplasma	0	2	50	18	10	2	23	1	15	7	1	3	2	3	0	33	3	6	1	11	1	24
genus	Gemmatirosa	0	0	0	0	0	0	0	0	0	1	0	0	0	0	0	0	0	0	0	0	0	0
genus	Romboutsia	406	187	1771	2972	708	422	1770	160	443	270	251	51	3519	228	3	2555	353	1198	492	1077	365	1457
genus	Alkalilimnicola	3	5	22	27	7	25	20	27	22	13	41	32	19	13	4	15	29	9	2	23	2	22
genus	Arcticibacterium	0	0	7	4	0	0	0	0	3	0	0	0	0	0	0	2	0	1	1	1	0	2
genus	Ureaplasma	1	0	0	1	2	0	0	0	0	0	0	0	1	0	0	0	0	2	0	1	0	0
genus	Syntrophotalea	1	7	7	17	8	4	4	5	1	1	7	16	1	0	1	19	0	5	23	4	4	1
genus	Spiroplasma	1	0	12	9	15	4	18	2	0	5	3	2	2	2	0	15	1	9	3	10	4	5
genus	Pseudocnuella	0	0	0	0	0	0	0	0	0	0	0	0	0	0	0	0	0	0	0	0	0	1
genus	Acholeplasma	0	2	41	35	39	0	19	3	24	0	2	0	0	0	0	8	0	13	1	10	0	14
genus	Candidatus Methanoplasma	0	0	3	0	0	0	0	0	0	0	0	0	0	0	0	1	0	0	0	0	0	0
genus	Methanobacterium	0	0	0	1	0	0	0	0	0	0	0	0	0	0	0	0	0	1	0	0	0	0
genus	Methanobrevibacter	0	2	1563	535	1978	0	408	2	372	0	2	0	1	0	9	837	0	136	2	94	0	695
genus	Aureliella	0	0	27	34	30	0	5	0	137	0	0	0	0	0	0	194	0	12	0	28	0	0
genus	Cohnella	12	4	2	3	6	0	7	0	1	0	0	0	22	7	0	3	2	5	1	14	10	0
genus	Nitrosophilus	1	0	0	0	0	0	0	0	0	1	0	0	0	0	0	0	0	0	0	0	0	0
genus	Rodentibacter	20	3	0	2	1	0	12	22	0	0	18	62	152	1	0	0	0	2	7	10	366	2
genus	Alistipes	71	7	358	202	218	48	115	0	262	2	0	1	0	53	4	159	21	106	3	69	12	421
genus	Slackia	0	2	35	78	82	10	76	1	34	1	2	0	0	0	0	37	2	70	2	62	1	53
genus	Eggerthella	17	407	313	205	118	45	46	182	127	79	148	2	93	18	5	130	124	47	165	111	99	25
genus	Ketobacter	0	0	1	0	1	3	0	0	0	0	0	1	1	0	0	0	0	0	1	0	0	0
genus	Mammaliicoccus	1	1	3	3	1	2	1	2	0	2	2	0	6	1	0	4	2	0	1	1	0	0
genus	Salinivibrio	4	1	6	7	3	2	2	3	1	9	8	4	1	5	0	6	5	2	5	2	6	2
genus	Galbibacter	0	0	5	3	10	0	8	0	2	0	0	0	0	0	0	4	0	0	0	0	0	2
genus	Massilia	0	0	1	1	0	0	0	2	1	0	0	0	0	0	0	0	0	2	1	1	0	1
genus	Cryptobacterium	1	8	34	825	451	19	181	5	9	11	7	2	14	5	0	286	11	351	2	335	3	153
genus	Mannheimia	0	0	0	0	0	0	0	0	2	0	1	1	1	0	1	0	0	0	0	0	0	0
genus	Polystyrenella	0	0	0	1	0	1	0	0	0	1	0	0	0	0	0	0	0	0	0	0	1	0
genus	Lignipirellula	0	0	0	0	0	0	0	0	0	0	0	0	0	0	0	0	0	0	0	0	0	0
genus	Paludisphaera	0	0	0	0	2	0	0	0	0	0	0	0	0	0	0	0	0	0	0	0	0	0
genus	Sulfolobus	0	0	0	0	0	0	0	1	0	0	0	0	0	0	0	0	0	0	0	0	0	0
genus	Desulfobacter	0	0	0	0	0	0	0	0	1	0	0	0	0	0	0	0	0	0	0	0	0	0
genus	Desulfobacterium	1	0	4	2	1	5	1	0	2	1	1	2	1	0	0	1	0	2	0	1	0	0
genus	Desulfosarcina	1	0	0	0	0	0	0	0	0	0	0	0	0	1	0	0	0	0	0	0	0	0
genus	Sinimarinibacterium	0	2	0	0	0	0	0	1	0	0	0	1	0	1	0	0	0	1	1	0	2	0
genus	Lacibacter	1	0	0	0	0	0	0	0	0	0	0	0	0	0	0	0	0	0	0	0	0	0
genus	Filimonas	0	0	0	0	0	0	0	0	0	0	0	0	0	0	0	0	0	0	0	0	0	0
genus	Saccharospirillum	0	0	0	0	0	1	0	0	1	0	0	2	0	1	0	1	0	0	0	0	0	2
genus	Methanosphaera	0	2	258	1305	499	0	972	0	39	0	3	0	0	0	0	322	1	155	0	237	3	93
genus	Methanopyrus	0	0	0	0	0	0	0	0	0	0	0	0	0	0	0	0	0	0	0	0	0	0
genus	Halanaerobium	1	2	0	1	1	0	0	0	0	1	1	2	0	1	0	0	1	0	0	0	0	0
genus	Thermotoga	0	1	0	0	0	0	1	0	0	0	0	0	0	0	0	0	0	0	0	0	0	0
genus	Desulfocurvibacter	1	0	0	3	1	0	0	0	0	0	0	3	0	1	0	4	0	0	2	4	1	0
genus	Roseomonas	0	0	0	0	0	0	1	0	0	0	0	0	0	0	0	1	0	0	0	0	1	0
genus	Caulifigura	0	0	0	1	0	0	0	0	0	0	0	0	0	0	0	0	0	0	1	0	0	0
genus	Rosistilla	0	0	0	1	0	0	0	0	0	0	0	0	0	0	0	0	0	0	0	0	0	0
genus	Calycomorphotria	0	0	1	0	0	0	0	0	0	0	0	0	0	0	0	0	0	0	0	0	1	0
genus	Haliscomenobacter	0	0	0	1	1	0	0	0	0	0	0	0	0	1	0	2	0	0	0	0	0	1
genus	Flexistipes	0	1	0	1	0	0	0	0	1	0	0	5	0	1	0	1	0	0	0	0	0	0
genus	Aeoliella	0	2	0	0	0	0	1	0	0	0	0	1	1	0	0	1	0	0	0	1	1	0
genus	Desulfomonile	0	0	1	0	1	0	0	1	0	2	0	0	0	0	0	0	0	1	0	0	0	2
genus	Dehalobacterium	5	24	10	35	25	31	19	17	9	6	15	18	31	9	1	18	13	25	10	9	1	12
genus	Akkermansia	3	1	0	3	1	3	2	52454	2	5	57547	9	10	2	2	8	1	0	6	2	1	0
genus	Xylella	0	0	0	0	0	0	0	0	0	0	0	0	0	0	0	0	0	0	0	0	0	0
genus	Sporomusa	1	0	0	1	1	0	2	0	2	0	0	0	2	0	0	0	0	0	0	0	0	0
genus	Chryseobacterium	0	0	1	0	0	0	0	0	0	0	0	0	0	1	0	0	0	0	0	0	0	0
genus	Empedobacter	0	0	0	0	1	0	1	1	0	0	0	0	0	0	0	0	0	0	0	0	0	0
genus	Bergeyella	0	0	0	0	0	0	0	1	0	0	0	0	0	0	0	0	0	0	0	0	0	0
genus	Flammeovirga	0	0	0	0	0	0	1	0	0	0	0	0	0	0	0	1	0	0	0	0	0	0
genus	Ornithinimicrobium	0	0	0	0	0	0	0	0	0	0	0	0	0	0	0	0	0	0	0	0	0	0
genus	Alcanivorax	0	0	0	0	0	0	0	0	0	0	0	0	0	1	0	0	1	0	0	0	0	0
genus	Chloroherpeton	0	0	0	2	0	0	0	0	0	0	0	1	0	0	0	0	2	0	0	0	0	0
genus	Haematospirillum	16	1	14	4	2	1	3	1	5	0	0	3	7	0	0	2	0	0	5	3	5	4
genus	Kribbella	0	2	1	0	1	0	3	1	0	0	0	1	1	1	0	0	2	0	0	2	0	1
genus	Thermosipho <thermotogales>	0	0	0	0	0	0	0	0	0	0	0	0	0	0	0	0	0	0	0	0	0	0
genus	Fervidobacterium	0	0	0	0	0	0	0	0	0	0	0	0	0	0	0	0	0	0	0	0	0	0
genus	Candidatus Endolissoclinum	0	0	0	0	0	0	0	0	1	0	0	0	0	0	0	0	0	0	0	0	0	0
genus	Anaerostipes	501	510	4777	4958	2514	1978	5014	482	8148	594	713	601	957	378	57	9106	5300	7573	2363	4323	954	2914
genus	Cellulosilyticum	150	139	237	197	253	110	82	272	95	272	343	2029	85	163	2	162	182	159	301	56	147	50
genus	Turneriella	1	0	0	0	1	0	0	0	0	4	0	0	0	0	0	3	1	0	2	1	4	2
genus	Actinopolymorpha	0	0	0	0	0	0	0	0	0	0	0	0	0	0	0	0	0	0	0	0	0	0
genus	Candidatus Phycorickettsia	0	0	1	0	1	0	0	0	1	0	0	1	1	1	0	0	0	0	0	0	0	0
genus	Hippea	0	1	0	1	1	0	0	1	0	2	0	2	1	1	0	1	2	0	0	1	0	0
genus	Virgibacillus	0	0	1	3	0	4	1	0	0	3	0	0	1	0	0	1	0	0	0	0	0	0
genus	Oceanobacillus	0	0	0	0	0	0	0	0	0	0	0	0	0	0	0	0	0	0	0	0	0	1
genus	Tetragenococcus	0	0	0	4	1	2	3	3	1	4	0	0	1	1	0	3	2	1	2	0	1	1
genus	Sedimentibacter	1	0	0	7	2	6	0	0	3	0	0	0	6	0	0	1	1	1	0	4	0	3
genus	Finegoldia	1	0	32	20	108	7	30	1	0	1	0	11	0	0	0	20	1	14	0	7	1	40
genus	Ilumatobacter	0	1	95	197	141	8	148	0	147	1	0	0	10	0	0	88	0	58	0	213	0	300
genus	Phreatobacter	0	0	0	0	0	0	0	0	0	2	3	0	0	0	0	0	0	0	0	3	0	0
genus	Suicoccus	0	2	0	0	0	2	1	1	0	0	1	0	2	0	0	0	0	0	1	0	0	0
genus	Candidatus Amoebophilus	0	0	0	0	1	0	0	0	0	0	0	0	0	0	0	1	0	0	0	0	0	0
genus	Staphylospora	0	0	0	1	1	1	2	1	3	0	1	0	0	0	0	2	1	2	0	1	0	3
genus	Hydrogenimonas	0	0	0	0	0	1	0	0	0	0	0	3	0	0	0	0	0	0	0	0	0	0
genus	Lederbergia	0	1	0	0	0	0	0	0	0	0	0	2	0	0	0	0	0	0	0	0	0	0
genus	Parvimonas	2	1	4	10	15	73	9	0	13	11	0	1	61	0	0	5	0	16	0	9	0	8
genus	Sodalis	2	0	4	3	2	4	1	4	0	10	5	6	3	2	0	9	8	1	4	2	8	7
genus	Wenyingzhuangia	0	0	0	0	0	0	0	0	0	0	0	0	0	0	0	0	0	0	0	1	0	0
genus	Pedobacter	1	0	5	4	2	0	1	0	2	0	0	0	0	1	0	1	0	3	0	1	0	2
genus	Candidatus Nitrosacidococcus	0	0	0	1	2	0	4	0	0	0	0	0	0	0	0	0	0	0	0	0	0	1
genus	Luteolibacter	0	0	0	1	1	0	0	1	0	0	0	0	0	0	0	1	0	0	1	0	0	0
genus	Desulfarculus	0	0	0	0	0	0	1	0	0	0	0	0	0	0	0	1	0	0	0	0	0	0
genus	Parvibaculum	0	0	0	0	0	0	0	0	0	0	0	0	0	0	0	0	0	0	0	0	0	0
genus	Pseudoleptotrichia	0	0	0	0	0	0	0	0	0	0	0	0	0	0	0	0	0	0	0	0	0	0
genus	Persephonella	0	0	3	0	1	0	0	1	1	19	0	2	0	1	0	2	0	0	0	1	1	0
genus	Thermomonas	0	0	1	0	0	0	0	0	0	0	0	1	0	0	0	0	0	0	0	0	0	1
genus	Candidatus Fukatsuia	0	0	0	0	0	0	1	0	0	0	0	1	0	0	0	0	1	0	0	0	0	0
genus	Candidatus Koribacter	0	0	0	0	0	0	0	0	0	0	0	0	0	0	0	0	0	0	0	0	1	0
genus	Candidatus Reidiella	3	0	2	0	1	2	1	0	3	0	1	1	1	1	0	1	0	1	0	0	2	3
genus	Thermoclostridium	3	2	5	2	9	3	13	2	5	6	3	5	5	2	0	5	6	12	11	4	5	3
genus	Brachybacterium	0	0	0	0	0	0	0	0	0	0	0	0	0	0	0	0	0	0	0	0	0	0
genus	Pseudoclostridium	174	145	276	164	254	78	236	88	326	3	107	228	30	5	2	158	11	418	409	100	440	175
genus	Aquifex	0	0	0	0	0	0	0	0	0	0	0	0	0	0	0	0	0	0	0	0	0	0
genus	Cardiobacterium	0	0	0	0	0	0	0	1	1	0	0	0	0	0	0	0	0	0	0	0	0	0
genus	Jonquetella	0	0	0	0	0	0	1	0	0	0	0	0	0	0	0	0	0	0	1	0	0	0
genus	Hirschia	0	0	0	0	0	0	0	0	0	0	0	0	0	0	0	0	0	0	0	0	0	0
genus	Egicoccus	7	2	2	0	1	3	1	0	4	1	0	6	0	2	0	2	0	0	1	0	2	0
genus	Symbiobacterium	0	0	1	2	2	0	2	0	0	0	0	0	1	0	0	0	0	4	0	0	0	0
genus	Ichthyobacterium	0	0	0	1	0	0	2	0	0	0	0	0	0	0	1	0	0	0	0	0	0	2
genus	Verrucomicrobium	0	1	0	2	1	0	0	3	0	7	4	1	0	0	0	7	4	0	12	0	4	1
genus	Vagococcus	0	1	5	6	5	8	4	4	4	0	4	2	0	0	0	3	5	4	6	4	1	2
genus	Dysosmobacter	0	0	0	0	0	0	0	0	0	0	0	0	0	0	0	0	0	0	0	0	1	0
genus	Marinobacter	0	0	0	0	0	1	0	0	0	0	0	0	1	0	0	0	0	0	0	1	0	0
genus	Halomonas	1	0	0	0	0	0	0	0	0	0	0	0	0	1	0	0	0	0	0	0	0	0
genus	Carnobacterium	0	0	3	0	0	1	1	0	0	0	0	0	2	0	0	2	1	0	2	0	1	0
genus	Mesorhizobium	0	0	2	0	0	0	0	0	0	0	0	0	0	0	0	0	0	0	1	0	0	0
genus	Brochothrix	0	3	4	4	2	2	8	0	1	1	3	0	2	1	0	6	2	2	1	0	0	1
genus	Halothiobacillus	0	0	0	0	0	0	1	0	0	0	0	0	0	0	0	0	0	0	0	0	0	0
genus	Raineyella	0	4	0	0	0	0	2	4	1	0	0	0	1	0	0	0	1	1	5	0	0	0
genus	Anoxybacillus	72	61	231	133	216	117	80	104	42	11	119	135	20	16	24	58	330	99	144	83	29	144
genus	Sulfitobacter	0	0	1	0	0	0	0	0	0	0	0	0	0	0	0	0	0	0	0	0	0	0
genus	Candidatus Cardinium	2	0	1	5	3	0	9	0	0	0	0	1	0	0	0	3	0	1	1	0	1	18
genus	Coprothermobacter	2	0	2	0	0	1	0	0	0	5	2	0	1	1	1	2	1	1	4	1	0	0
genus	Fuerstia <planctomycetes>	0	0	0	0	1	1	0	0	0	0	0	0	0	0	0	0	0	0	0	2	0	0
genus	Malaciobacter	0	0	0	0	0	0	0	0	0	1	1	0	0	0	0	1	0	0	1	0	1	0
genus	Syntrophus <d-proteobacteria>	0	0	0	0	0	0	0	0	0	0	0	0	0	0	0	0	0	0	0	0	0	0
genus	Oryzomicrobium	0	0	0	0	0	0	1	0	0	0	0	0	0	0	0	0	0	0	0	0	0	0
genus	Lichenicola	0	0	0	0	1	0	0	0	0	0	0	0	0	0	0	0	0	0	0	0	0	0
genus	Methyloligella	0	0	0	0	0	0	0	0	0	0	0	0	0	1	0	0	0	0	0	0	0	0
genus	Hahella	0	0	0	0	0	0	0	0	0	0	0	0	0	0	0	0	1	0	0	0	0	0
genus	Chitinimonas	0	0	0	0	0	0	0	0	1	0	0	0	0	0	1	0	0	0	0	0	0	0
genus	Sediminispirochaeta	0	0	0	0	0	0	0	0	0	0	0	0	0	0	0	0	0	1	0	0	0	0
genus	Egibacter	0	0	0	0	0	0	1	0	0	0	1	0	0	1	0	0	0	0	0	1	0	1
genus	Marinicauda	0	0	0	0	0	0	0	0	0	1	0	0	0	0	0	0	0	0	0	0	0	0
genus	Minicystis	0	0	0	0	0	0	0	0	0	0	0	0	0	0	0	0	0	0	0	0	0	0
genus	Olsenella	15	257	28	1173	709	110	1338	244	36	72	244	18	170	10	2	441	136	731	107	130	101	75
genus	Hungatella	108	32	105	76	36	23	1573	19	318	748	20	6	4	10	1	76	6	26	581	38	205	16
genus	Gimesia	0	0	0	0	0	0	0	0	0	1	0	0	0	0	1	0	0	1	0	0	0	0
genus	Belliella	0	0	0	0	0	0	0	0	0	0	0	0	0	0	0	0	0	0	0	0	0	0
genus	Nautilia	2	0	4	1	7	20	5	16	2	4	14	5	6	3	1	6	6	1	13	11	9	5
genus	Turicibacter	3	3	46	719	8	13	52	0	6	3	0	9	5	11	2	1030	5	7	1	42	5	271
genus	Caminibacter	0	0	0	0	0	0	0	0	0	0	0	0	0	0	0	0	0	0	0	0	0	1
genus	Planctopirus	0	0	0	0	1	0	0	0	0	0	0	0	0	0	0	0	0	0	0	0	0	0
genus	Pseudopedobacter	2	1	2	7	11	5	6	0	2	0	0	0	1	21	0	1	1	1	5	0	1	19
genus	Sulfurivermis	0	0	0	0	0	0	0	0	0	1	1	1	1	0	0	0	0	0	0	0	0	0
genus	Thermobacillus	3	0	0	3	5	0	0	0	2	0	1	1	4	0	0	1	0	2	0	2	0	0
genus	Paludibaculum	0	0	0	0	0	1	0	0	0	0	0	0	0	0	0	0	0	0	0	0	0	0
genus	Permianibacter	0	0	0	0	0	0	0	0	0	0	0	1	0	0	0	0	0	0	0	0	0	0
genus	Pelolinea	0	0	2	0	0	0	0	0	0	2	0	0	0	0	0	0	0	0	0	0	0	0
genus	Variibacter	0	0	0	0	0	0	0	0	0	0	0	0	0	0	0	0	0	1	0	0	1	0
genus	Jiangella	0	0	0	0	0	0	0	2	1	0	0	0	1	0	0	0	0	1	0	0	0	0
genus	Bisgaardia	0	0	0	0	0	0	0	0	1	0	0	0	0	0	0	0	1	0	0	0	0	0
genus	Tolumonas	0	0	0	0	0	0	1	0	2	0	0	0	0	0	0	0	0	0	0	0	0	0
genus	Bremerella	0	0	0	0	0	0	0	0	1	0	0	0	0	0	0	0	0	0	0	0	0	0
genus	Nitrosospira	0	0	0	0	0	0	0	0	0	0	0	0	1	0	0	0	0	0	0	0	0	0
genus	Caldicellulosiruptor	1	0	3	1	3	1	0	1	0	0	0	1	3	0	0	0	0	1	0	1	0	0
genus	Roseococcus	0	0	0	1	0	0	0	0	0	0	0	0	0	0	0	0	0	0	0	0	0	1
genus	Ferrimonas	0	0	0	0	0	0	0	0	0	0	0	0	0	0	0	0	0	0	0	0	0	0
genus	Polynucleobacter	0	0	0	0	0	0	0	0	0	0	0	1	0	0	0	0	0	1	0	0	0	0
genus	Acetivibrio	4580	3777	2779	3074	5720	1883	3089	3362	2501	17	3388	6522	587	34	15	2187	82	3542	10049	948	17608	4247
genus	Acidiferrobacter	1	0	1	0	0	0	0	1	0	0	1	0	0	1	0	0	0	0	0	1	1	3
genus	Tuwongella	0	0	0	0	0	0	0	0	0	0	0	0	0	0	0	0	0	0	0	0	0	0
genus	Niabella	0	0	0	0	0	0	0	0	0	0	0	0	0	0	0	1	0	1	0	0	0	0
genus	Conexibacter	4	1	6	4	3	1	13	10	2	105	14	8	2	10	0	22	54	5	38	6	20	1
genus	Myroides	0	0	0	0	0	0	0	0	0	0	0	0	0	0	0	0	0	0	0	0	0	0
genus	Actinobaculum	0	0	0	13	6	2	4	1	2	9	0	1	1	0	0	9	3	7	5	6	2	5
genus	Pandoraea	0	0	0	0	0	0	0	0	0	0	0	0	0	0	0	1	0	0	0	0	0	0
genus	Kaistia	0	0	0	0	0	0	0	0	0	0	0	0	0	0	0	0	0	0	0	0	1	0
genus	Keratinibaculum	0	3	0	3	2	0	3	2	0	0	1	1	1	4	0	5	0	2	2	1	0	1
genus	Magnetospira	0	0	0	0	0	2	0	0	0	1	0	0	0	0	0	0	0	2	0	0	0	0
genus	Clostridioides	36	12	65	55	35	16	65	15	10	18	9	4	93	12	1	97	14	51	19	16	15	28
genus	Pseudogulbenkiania	0	0	0	0	0	0	0	0	0	0	0	0	0	0	0	0	0	0	0	0	0	0
genus	Anaerohalosphaera	0	0	0	0	0	0	0	0	0	0	0	0	0	0	0	0	0	0	0	0	0	0
genus	Thermochromatium	0	0	0	1	0	1	0	0	0	1	0	0	0	0	0	0	0	1	0	0	0	0
genus	Allochromatium	1	0	0	0	0	0	0	0	0	1	0	0	0	0	0	0	0	0	0	0	0	0
genus	Marichromatium	0	0	0	0	0	0	0	0	0	0	0	0	0	0	0	0	0	0	2	0	0	0
genus	Alienimonas	0	0	0	0	0	0	0	0	0	0	0	0	0	0	0	0	0	0	0	0	0	0
genus	Limihaloglobus	0	0	0	0	0	0	0	0	0	1	0	0	0	0	0	0	0	0	0	0	0	0
genus	Asticcacaulis	1	1	0	0	0	0	0	0	0	0	0	0	0	0	1	1	2	0	4	0	2	0
genus	Halorhodospira	0	0	0	0	0	0	0	0	0	0	0	0	0	0	0	0	0	1	0	0	0	0
genus	Megamonas	1	1	3	5	2	0	1	0	1	1	0	1	0	0	0	4	0	2	1	0	0	8
genus	Candidatus Babela	0	0	0	0	0	0	0	0	0	0	0	0	0	0	0	0	0	0	0	0	0	0
genus	Oceanicoccus	0	1	7	15	10	0	9	0	0	0	0	0	0	1	1	8	1	2	0	5	0	6
genus	Lentibacillus	1	0	2	0	0	0	4	0	0	0	0	1	1	3	0	0	0	1	0	0	2	1
genus	Paenibacillus	39	14	39	27	32	90	22	12	41	19	9	31	52	19	0	30	15	62	21	34	17	30
genus	Caloramator	12	29	116	116	85	109	130	37	69	38	44	31	88	6	1	74	75	95	61	32	51	50
genus	Filifactor	7	33	59	119	58	51	42	9	86	6	10	17	7	4	0	166	12	38	17	46	14	42
genus	Moorella <firmicutes>	0	0	0	0	0	0	0	0	0	0	0	0	1	0	0	0	0	0	0	0	0	1
genus	Dolichospermum	0	0	0	0	0	0	0	0	0	0	0	0	0	0	0	0	0	0	0	0	1	0
genus	Granulosicoccus	103	22	87	96	83	148	71	14	186	27	11	419	4	45	1	142	217	24	77	56	126	239
genus	Rhodopirellula	0	0	0	0	0	0	0	0	0	0	0	0	0	0	0	0	0	0	0	0	0	0
genus	Marinilactibacillus	0	0	0	0	0	0	0	0	0	0	0	2	0	0	0	0	0	0	0	0	0	1
genus	Candidatus Atelocyanobacterium	0	0	0	0	0	1	0	0	0	0	0	0	0	0	0	0	0	0	0	0	0	0
genus	Thiohalobacter	0	0	0	0	0	0	0	0	0	0	0	0	0	1	0	0	0	0	0	0	0	0
genus	Parvularcula	0	0	0	0	0	1	0	0	0	0	0	0	0	0	0	0	0	0	0	0	0	0
genus	Baekduia	0	0	1	0	0	0	0	0	1	1	1	0	0	0	0	0	0	0	0	0	0	1
genus	Tepidiforma	1	1	2	1	3	0	4	0	1	1	1	3	0	1	0	0	0	1	0	0	0	2
genus	Kosakonia	0	0	1	0	0	0	0	0	0	0	0	0	0	0	0	0	0	0	0	0	0	0
genus	Croceibacter	1047	43	196	211	118	1	151	1	92	36	3	941	3	5	4	297	80	154	41	42	2044	249
genus	Roseivirga	0	0	1	0	0	0	0	0	0	0	0	0	0	0	0	0	0	0	0	0	0	0
genus	Cutibacterium	0	0	0	1	1	1	0	0	0	0	0	0	0	0	0	0	1	0	0	0	0	1
genus	Acidothermus	0	1	0	0	1	0	0	0	0	0	0	0	0	0	0	0	0	0	0	0	0	0
genus	Lachnospira	17	63	1796	2249	1110	3163	2626	82	585	1280	99	8592	149	67	2	1714	66	325	25	1468	45	6066
genus	Limnoglobus	0	0	0	0	0	0	0	0	0	0	0	0	0	0	0	1	0	0	0	0	0	0
genus	Candidatus Xiphinematobacter	0	0	0	0	0	0	0	1	0	0	0	0	0	0	0	0	0	0	0	0	1	0
genus	Bosea <a-proteobacteria>	1	23	12	19	2	43	4	37	3	7	46	43	9	16	0	9	32	6	3	9	1	18
genus	Pleurocapsa	0	0	0	0	0	0	0	0	0	0	0	0	0	0	0	1	0	0	0	0	0	0
genus	Sinorhizobium	0	0	1	0	0	2	1	1	0	0	0	0	0	1	0	2	1	0	0	0	0	1
genus	Nodularia <cyanobacteria>	0	0	0	0	0	0	0	0	0	0	0	0	0	0	0	0	0	0	0	0	1	0
genus	Desulfobacca	0	1	0	0	1	2	1	0	3	2	0	0	1	1	0	3	0	4	0	2	0	1
genus	Sanguibacter	1	0	0	1	0	1	0	0	0	0	1	0	0	0	0	0	0	4	0	0	0	2
genus	Duncaniella	417	48	4530	2291	4252	77	1506	12	1372	16	15	215	5	188	149	2596	58	1727	186	1249	186	6813
genus	Fulvivirga	0	0	1	0	0	0	0	0	1	0	0	0	0	0	0	0	0	0	0	0	0	0
genus	Nitrospirillum	0	0	0	0	0	0	0	0	0	0	0	0	0	0	0	0	0	0	0	0	0	0
genus	Niveispirillum	7	1	10	12	14	12	14	28	9	130	12	16	8	33	0	33	60	18	66	13	30	11
genus	Candidatus Protochlamydia	0	3	0	0	0	0	0	0	0	0	0	0	0	0	0	0	0	0	0	0	0	0
genus	Effusibacillus	1	0	2	1	2	0	3	2	0	0	4	2	0	0	0	0	0	0	2	1	2	0
genus	Acetohalobium	2	2	34	18	35	3	11	0	7	0	0	0	5	1	0	14	1	2	3	22	3	20
genus	Arcobacter	0	0	0	0	0	0	0	0	0	0	0	0	0	0	0	0	0	0	0	0	0	0
genus	Thermodesulfatator	0	0	0	0	0	0	0	1	0	0	0	0	1	0	0	0	0	1	0	0	0	0
genus	Desulfobacula	0	0	0	0	0	1	0	0	0	0	0	0	0	0	0	0	0	0	0	0	0	0
genus	Geobacter	4	0	37	4	6	1	3	1	4	0	0	7	0	3	0	10	4	3	4	1	0	8
genus	Petrotoga	0	1	0	0	0	0	0	0	0	0	0	0	0	0	0	0	0	0	0	0	0	0
genus	Ornithobacterium	5	0	41	71	57	0	34	1	8	0	0	0	0	0	0	41	0	29	0	4	1	29
genus	Marinomonas	0	0	0	0	0	0	0	0	0	0	0	0	0	1	0	0	0	0	0	0	0	0
genus	Aerosticca	0	0	0	0	0	0	1	0	0	0	0	0	1	0	0	0	0	1	0	0	0	0
genus	Arcanobacterium	0	0	2	0	0	0	0	0	1	0	0	0	1	2	0	2	0	0	0	0	1	1
genus	Oceanispirochaeta	0	0	0	0	0	0	0	0	0	0	0	0	0	0	0	0	0	0	0	0	0	1
genus	Candidatus Hamiltonella	0	0	0	0	0	0	0	0	0	0	0	0	0	0	0	0	0	0	0	0	0	1
genus	Candidatus Izimaplasma	6	5	1	9	5	6	8	10	2	6	6	10	20	6	1	2	4	5	6	7	9	3
genus	Amniculibacterium	0	0	0	0	0	0	1	0	0	0	0	0	0	0	0	0	0	0	0	0	0	0
genus	Aliivibrio	0	0	0	0	0	0	0	0	0	0	0	0	0	0	0	0	0	0	0	0	0	0
genus	Caldanaerobacter	0	3	1	1	5	1	6	2	0	2	5	2	1	0	0	5	1	9	0	6	2	4
genus	Ilyobacter	0	0	0	0	0	0	0	0	0	0	0	0	0	1	0	0	0	0	0	0	0	0
genus	Collinsella	34	20087	329	2893	799	1797	1813	1715	50	1752	1573	501	8849	2689	0	962	1968	1066	985	800	1521	294
genus	Caldisphaera	0	0	0	0	0	0	0	0	0	0	0	0	0	0	0	0	1	0	0	0	0	0
genus	Polaribacter	0	0	0	0	2	0	2	0	1	0	0	1	0	0	2	0	0	2	0	0	0	1
genus	Stanieria	0	0	1	0	0	0	0	0	0	0	0	0	0	0	0	0	0	0	0	0	0	0
genus	Caldilinea	1	0	3	1	2	0	0	1	0	0	1	2	1	0	0	4	0	2	3	1	0	1
genus	Anaerolinea	22	6	29	27	50	175	38	10	65	39	8	23	105	4	0	30	13	124	8	40	4	34
genus	Solitalea	0	0	0	0	0	0	0	0	0	0	0	0	0	0	0	0	0	0	0	0	0	0
genus	Polaromonas	0	0	0	0	0	0	0	0	0	0	0	1	0	0	0	0	1	0	0	0	1	0
genus	Serinicoccus	0	0	0	0	0	0	0	0	0	0	0	0	0	0	0	0	0	0	0	0	0	0
genus	Solimonas	0	0	0	0	0	0	0	0	1	1	0	0	0	0	0	2	0	0	0	0	0	0
genus	Methylacidiphilum	0	0	1	0	2	0	1	0	0	0	0	0	0	0	0	0	1	0	0	1	0	1
genus	Faecalibacterium	1613	233	3796	5215	6739	453	4798	6433	1443	68407	9219	9119	1422	7048	13	15933	34157	6953	33216	6243	13321	2507
genus	Paraprevotella	83	20	4634	2428	4620	15	1434	5	584	15	15	2661	23	8	2	1621	23	1148	32	647	489	1388
genus	Paraburkholderia	0	0	1	1	1	1	0	0	0	2	0	0	0	1	2	0	0	0	0	1	0	2
genus	Aminipila	86	21	59	89	87	15	48	8	221	16	12	10	8	3	0	148	6	38	1	177	2	205
genus	Sphingobacterium	1	0	3	1	3	0	2	0	1	0	0	0	0	0	2	4	0	0	2	0	0	1
genus	Cronobacter	0	0	0	0	0	1	0	1	0	0	0	1	0	0	0	2	0	0	0	0	0	0
genus	Luteithermobacter	0	12	0	0	2	2	0	7	0	0	13	5	2	9	0	0	0	0	31	1	18	0
genus	Paremcibacter	0	1	0	0	0	0	0	0	0	0	0	0	0	0	0	0	0	0	0	0	0	0
genus	Candidatus Kuenenia	0	0	0	0	0	0	0	0	0	0	0	0	0	0	0	1	0	0	0	0	0	0
genus	Dokdonella	0	0	0	0	0	0	0	0	0	0	0	0	0	0	0	0	1	1	0	0	0	0
genus	Melioribacter	1	0	0	0	0	0	0	0	0	0	0	0	0	0	0	0	0	0	0	0	0	0
genus	Gloeocapsa	0	0	0	0	0	0	0	0	0	1	0	0	0	0	0	0	0	0	0	0	0	0
genus	Cyanobacterium	0	0	0	0	0	1	1	0	0	0	0	0	0	0	0	0	0	0	0	0	0	0
genus	Orientia	0	0	0	1	1	1	0	0	0	0	0	0	0	0	0	0	0	1	0	1	0	0
genus	Oceanisphaera	0	0	4	0	0	0	0	0	0	0	0	1	1	1	0	0	0	0	1	0	0	0
genus	Candidatus Vampirococcus	0	0	0	0	0	0	0	0	1	0	0	0	0	0	0	0	0	0	0	0	0	0
genus	Pontibacter	1	0	0	1	0	0	0	0	1	0	0	0	0	0	0	2	0	1	0	0	1	0
genus	Candidatus Saccharimonas	1	3	2643	4998	4039	8	1683	2	180	2	10	1	3	6	6	1683	8	2295	3	3010	10	4186
genus	Qipengyuania	0	0	0	0	0	0	0	0	0	0	0	0	0	0	0	1	0	0	0	0	0	0
genus	Bulleidia	0	2	2	41	6	3	3	2	0	3	6	7	2	0	0	0	0	4	0	1	2	2
genus	Thiosulfatimonas	1	0	4	0	0	0	0	0	0	0	0	0	1	0	0	0	0	0	0	1	0	0
genus	Desulfitobacterium	1	0	3	8	11	1	3	0	23	0	0	0	1	0	0	9	0	4	0	10	1	15
genus	Dehalococcoides	3	49	38	52	51	6	37	11	1	0	7	49	3	0	0	33	1	37	8	18	2	17
genus	Pseudoalteromonas	0	0	1	1	0	1	0	0	0	0	0	0	0	0	0	2	1	0	0	0	0	2
genus	Chthonomonas	3	0	1	5	6	34	2	1	11	7	0	1	26	0	0	1	1	19	0	5	1	5
genus	Salinivirga	1	0	3	9	10	1	4	0	3	0	0	2	0	0	2	5	1	1	1	0	1	23
genus	Sulfurisphaera	0	0	0	0	0	0	0	0	0	0	0	0	0	0	0	0	0	0	0	0	0	0
genus	Guyparkeria	0	0	7	2	3	0	2	0	0	0	0	0	0	0	0	1	0	2	0	0	0	7
genus	Alkalibacter	0	6	5	5	6	0	0	0	2	1	5	2	1	0	0	4	1	3	3	0	1	0
genus	Flavonifractor	1318	797	4544	2636	3428	1239	1462	113	10450	8867	256	2132	859	2706	47	3772	7010	2776	1053	3406	785	4393
genus	Desulfocapsa	0	0	0	0	0	0	0	0	0	0	0	0	0	0	0	0	1	0	1	0	0	0
genus	Chamaesiphon	0	0	0	0	0	0	0	0	0	0	0	0	0	0	0	0	0	0	0	0	0	0
genus	Pantoea	0	0	1	3	2	0	1	2	6	1	2	3	0	1	0	3	1	0	2	2	3	0
genus	Jeotgalibaca	0	0	0	0	0	0	0	0	0	0	0	0	0	0	0	0	0	0	0	0	0	0
genus	Pseudodesulfovibrio	7	7	11	17	7	13	4	11	2	4	10	24	3	5	0	10	13	3	2	11	4	3
genus	Candidatus Chazhemtobacterium	0	11	4	13	5	1	7	0	1	0	0	5	0	0	0	6	0	3	1	2	0	5
genus	Brevefilum	0	0	0	0	1	0	0	0	1	0	0	0	0	0	0	0	0	0	0	0	0	0
genus	Friedmanniella	0	0	0	0	0	0	0	0	0	0	0	0	0	0	0	0	0	0	0	0	0	0
genus	Thiodictyon	0	0	0	0	0	0	2	0	0	0	0	0	0	0	0	0	1	0	0	0	0	1
genus	Aquisphaera	0	0	0	0	0	0	0	0	0	0	0	0	0	0	0	0	0	0	0	0	0	0
genus	Kosmotoga	0	0	0	0	0	0	0	0	0	0	0	0	0	1	0	0	0	0	0	0	0	0
genus	Nakamurella	0	0	10	9	12	0	3	0	7	0	0	0	0	0	0	11	0	0	2	1	2	5
genus	Hydrogenovibrio	0	0	0	0	0	0	0	0	0	0	0	0	0	0	0	0	0	0	0	0	0	0
genus	Thermoanaerobacterium	0	0	1	2	1	7	1	1	0	1	0	3	2	0	0	2	1	0	2	2	0	1
genus	Desulfolutivibrio	0	0	0	3	2	3	0	0	1	0	0	4	0	0	0	8	0	1	0	3	1	2
genus	Kushneria	0	0	1	0	1	1	0	0	0	3	0	0	0	0	0	1	0	1	0	0	0	1
genus	Indioceanicola	0	0	0	0	0	0	1	0	0	0	0	0	0	0	0	0	1	2	0	0	0	1
genus	Agarilytica	1	0	0	0	0	0	0	0	0	0	0	1	0	0	0	0	0	0	0	0	0	0
genus	Mogibacterium	228	1042	143	1699	878	191	355	256	108	219	300	127	434	10	2	421	482	333	168	101	187	281
genus	Deferribacter	1	0	0	0	0	0	0	0	0	0	0	0	0	0	0	0	1	0	0	0	0	0
genus	Macrococcus	0	1	0	0	0	0	0	0	0	0	0	1	0	0	0	0	0	0	0	0	0	0
genus	Sediminicola	1	1	0	1	0	0	1	0	1	0	0	0	0	0	0	0	0	0	0	0	0	1
genus	Acidimicrobium	0	0	0	0	0	0	0	0	0	0	0	0	0	0	0	0	0	0	0	0	0	1
genus	Paenisporosarcina	0	0	0	0	0	2	0	1	1	0	0	1	2	0	1	0	0	0	0	1	0	2
genus	Candidatus Solibacter	0	0	1	0	0	0	0	0	0	0	0	0	0	0	0	0	0	0	0	0	0	2
genus	Idiomarina	0	0	0	0	0	1	0	0	0	0	1	0	0	0	0	0	1	0	0	0	0	0
genus	Rhodocytophaga	0	0	0	0	0	0	0	0	0	0	0	1	0	0	0	0	0	0	0	0	0	0
genus	Actinomarinicola	0	1	0	0	1	0	1	0	0	0	0	0	0	2	0	1	0	0	0	0	0	0
genus	Trueperella	0	0	2	0	0	0	0	0	0	0	1	3	0	0	9	2	1	0	0	0	1	2
genus	Petrimonas	0	0	9	3	3	0	5	0	6	3	1	0	0	0	0	11	0	3	0	0	1	1
genus	Labilibaculum	1	0	0	1	1	1	0	0	2	0	0	0	0	0	0	0	0	1	0	0	0	0
genus	Lawsonella	0	0	0	0	0	0	0	0	0	0	0	0	0	0	0	0	0	0	0	0	0	0
genus	Nibricoccus	0	1	0	1	0	1	1	0	1	0	0	0	2	1	0	4	0	0	2	2	1	0
genus	Truepera	0	0	0	0	0	0	0	0	0	0	0	1	0	0	0	0	0	0	0	0	0	0
genus	Mycolicibacillus	0	0	0	0	0	0	0	0	0	0	0	1	0	0	0	0	0	0	0	0	0	0
genus	Kroppenstedtia	0	0	0	0	0	0	0	0	1	0	0	0	0	0	0	0	0	0	0	0	0	0
genus	Neobacillus	0	2	2	1	3	0	2	0	2	0	0	0	4	0	0	4	0	5	2	0	2	0
genus	Metabacillus	2	7	3	1	3	0	6	3	5	1	4	1	17	7	0	7	11	0	10	2	2	1
genus	Alkalihalobacillus	3	1	6	0	2	3	5	0	0	0	0	2	13	0	0	7	1	3	1	1	2	2
genus	Laribacter	0	0	0	0	0	0	0	0	0	0	0	0	0	0	0	0	0	0	0	0	0	0
genus	Odoribacter	35	3	103	736	690	7	67	1	31	0	0	9	0	1	0	223	1	65	13	76	4	467
genus	Adlercreutzia	298	1372	372	1921	1312	1662	1026	881	397	663	983	225	3027	2132	5	804	861	888	564	1488	496	613
genus	Adhaeribacter	0	0	0	0	0	0	0	0	0	0	0	0	0	0	0	1	0	0	0	0	0	0
genus	Barnesiella	13	0	17	4	18	0	4	0	2	0	0	5	0	1	0	4	1	1	0	1	26	11
genus	Formosa	0	0	0	0	0	0	1	0	0	0	0	0	0	0	0	0	0	0	0	0	0	0
genus	Peribacillus	0	1	4	0	1	5	3	1	2	0	3	2	0	1	0	1	4	0	0	3	3	1
genus	Mesobacillus	0	1	0	0	0	0	0	0	0	3	0	5	0	7	0	0	2	0	2	0	42	1
genus	Candidatus Cytomitobacter	0	0	0	0	0	0	0	0	0	0	0	0	0	0	0	1	0	0	0	0	0	0
genus	Aquisalimonas	0	0	0	0	0	0	0	0	0	0	0	0	1	0	0	1	0	0	0	0	0	0
genus	Acidihalobacter	2	0	0	0	0	0	0	0	0	4	0	0	0	0	0	0	1	0	1	0	0	0
genus	Desulfonema	0	0	1	2	0	1	0	0	0	2	0	1	0	1	0	1	1	0	2	0	0	0
genus	Desulfohalobium	2	0	1	2	0	0	1	0	2	0	0	2	0	0	0	1	2	0	0	1	0	5
genus	Stappia	0	0	0	0	1	0	0	0	0	0	0	0	0	0	0	0	0	0	0	0	0	0
genus	Salinicoccus	0	0	0	0	0	0	0	0	0	0	0	0	0	0	0	0	0	0	0	0	0	0
genus	Acidovorax	0	0	2	1	2	1	0	1	0	1	0	2	1	0	0	1	0	1	2	0	0	1
genus	Candidatus Sneabacter	0	0	0	1	0	0	1	0	0	0	0	0	0	0	0	1	0	1	0	0	0	0
genus	Alicyclobacillus	515	150	18	12	26	780	26	484	43	942	414	501	330	279	1	10	563	24	446	18	473	7
genus	Candidatus Nesciobacter	0	0	0	0	0	1	0	1	0	0	0	0	0	0	0	0	0	0	0	0	0	0
genus	Mesotoga	0	3	7	12	12	1	16	5	5	15	2	3	5	2	0	14	12	11	9	8	3	8
genus	Aureimonas	0	0	0	0	0	0	0	0	0	0	0	0	0	0	0	0	0	0	0	0	0	0
genus	Octadecabacter	0	0	0	0	0	0	0	1	0	0	0	0	0	0	0	0	0	0	0	0	0	0
genus	Methylomusa	122	7	296	720	680	466	304	65	255	1	46	46	277	207	1	219	42	415	13	401	8	345
genus	Pigmentiphaga	0	0	0	0	0	0	0	0	0	1	0	0	0	0	0	0	0	0	0	0	0	0
genus	Dolosigranulum	0	0	6	3	0	0	0	1	1	0	0	0	0	0	0	1	0	0	0	1	0	2
genus	Hydrogenobaculum	1	0	1	0	1	0	0	0	1	3	0	0	0	0	0	1	4	1	0	0	0	0
genus	Vespertiliibacter	0	0	0	0	0	0	0	0	0	0	0	0	0	0	0	1	0	0	0	0	0	1
genus	Microlunatus	0	1	0	1	1	0	0	0	0	0	0	0	1	0	0	1	0	1	0	0	1	1
genus	Ruthenibacterium	9506	10264	1099	4300	5421	7986	3718	15912	1191	14551	18677	1760	2097	16796	11	4068	17708	8241	9600	2726	5150	1860
genus	Candidatus Nanosynbacter	0	1	1	4	7	0	1	0	0	1	1	0	0	0	0	4	2	1	1	1	4	4
genus	Kiritimatiella	0	0	1	0	1	0	1	0	0	0	0	1	0	4	0	1	0	0	0	1	0	2
genus	Paraoceanicella	0	0	0	0	0	0	0	0	0	0	0	1	0	0	0	0	0	0	0	0	0	2
genus	Salinispora	0	0	0	0	0	0	0	0	0	0	0	0	0	0	0	0	0	0	0	0	0	0
genus	Flavihumibacter	0	0	0	0	0	0	0	0	0	0	0	0	0	0	0	1	0	0	0	0	0	0
genus	Frondihabitans	0	1	0	0	0	0	0	0	0	0	0	1	0	0	0	0	0	0	0	0	0	0
genus	Candidatus Desulforudis	2	1	3	1	5	16	3	0	5	3	1	3	7	1	0	5	2	3	1	5	0	5
genus	Candidatus Profftella	0	0	0	2	2	0	2	0	0	0	0	0	0	1	0	0	0	1	0	0	3	1
genus	Veillonella	19	11	41	112	124	7	69	35	157	3	21	97	21	11	1	104	8	35	9	51	80	3
genus	Pelosinus	0	1	0	0	1	0	0	0	0	0	0	2	0	0	0	0	0	1	0	0	0	0
genus	Ereboglobus	1	0	0	0	1	0	0	0	1	0	1	0	0	0	0	1	2	1	0	0	0	1
genus	Photorhabdus	1	0	3	0	0	0	0	0	0	0	0	0	0	0	0	0	0	0	0	0	0	0
genus	Thermogutta	0	0	0	1	1	0	0	0	0	0	0	0	0	0	0	0	0	0	0	0	0	0
genus	Austwickia	0	0	2	0	0	0	0	0	0	0	0	0	0	0	0	0	0	1	0	0	0	1
genus	Magnetospirillum	0	0	0	0	0	0	0	0	0	0	0	0	0	0	0	0	0	0	0	0	0	0
genus	Brachyspira	0	0	1	0	0	0	0	0	0	0	0	0	0	0	0	0	0	0	0	0	0	0
genus	Syntrophobacter	1	0	0	0	0	0	0	0	0	0	0	0	0	0	0	0	0	0	0	0	0	0
genus	Caldisericum	0	0	0	1	0	0	1	0	0	0	0	0	0	0	0	0	0	0	0	0	0	0
genus	Sneathia	0	0	0	0	0	1	0	1	0	0	0	1	0	0	0	0	1	0	0	0	0	0
genus	Rhodothermus	1	1	7	11	21	6	14	0	0	2	1	1	1	0	0	7	1	1	1	4	0	36
genus	Wenzhouxiangella	1	0	2	0	0	2	2	0	0	1	1	1	0	1	0	0	1	0	0	0	1	2
genus	Amedibacterium	1	0	0	0	0	0	0	0	0	0	0	0	0	0	0	0	0	1	0	0	0	0
genus	Sulfuritortus	0	0	0	0	0	0	0	0	0	0	0	0	0	0	0	0	0	0	0	0	0	0
genus	Taylorella	3	0	0	0	0	0	0	0	0	0	0	5	0	0	0	0	0	0	0	0	5	0
genus	Roseimicrobium	0	0	0	0	0	0	0	2	0	0	0	0	0	0	0	0	0	0	0	0	1	0
genus	Janthinobacterium	0	0	0	0	0	0	0	0	0	0	0	0	0	0	0	0	0	0	0	0	0	0
genus	Muricauda	1	0	0	0	0	0	0	0	0	0	0	0	0	0	0	0	1	0	0	0	3	0
genus	Halioglobus	0	0	0	1	0	0	0	0	0	0	0	0	0	0	0	0	0	0	0	0	0	0
genus	Raoultella	0	0	0	0	0	0	0	0	0	0	0	2	1	0	0	3	0	0	0	2	0	1
genus	Anaerobutyricum	33	600	1134	1814	444	3551	260	1238	1584	732	1616	1786	1662	340	2	2134	830	718	816	541	482	202
genus	Draconibacterium	0	0	0	0	0	0	0	0	0	0	0	0	0	0	0	0	0	0	0	0	0	0
genus	Glaesserella	0	0	0	0	1	0	0	0	0	0	0	0	1	0	0	0	0	1	0	0	1	0
genus	Thalassospira	0	0	0	0	0	0	0	0	0	0	0	0	0	0	0	0	0	0	0	0	0	0
genus	Simiduia	0	0	0	0	0	0	1	0	0	0	0	1	0	0	0	0	1	0	0	0	0	0
genus	Ureibacillus	3	1	6	7	1	1	4	0	0	0	2	1	0	2	0	4	2	10	1	3	1	4
genus	Dietzia	0	1	0	0	1	0	0	1	2	3	0	1	0	1	0	1	1	0	1	1	1	0
genus	Marinitoga	0	0	1	0	0	0	0	0	0	2	1	0	0	0	0	1	0	0	0	1	0	0
genus	Planktothrix	0	0	0	0	0	0	0	0	4	0	0	0	0	0	0	0	0	0	0	1	0	0
genus	Abiotrophia	0	0	0	1	0	0	0	0	0	0	0	1	0	0	0	0	0	0	0	0	0	0
genus	Winkia	0	0	0	0	0	0	0	0	0	0	0	0	0	0	0	0	0	0	0	0	0	0
genus	Calditerrivibrio	1	0	0	0	2	0	0	0	1	1	1	0	1	0	0	0	1	0	1	2	1	0
genus	Crassaminicella	0	0	1	2	2	1	2	2	3	0	1	1	3	1	0	0	2	3	0	2	1	0
genus	Desulfatibacillum	0	0	3	5	0	0	0	0	0	0	0	1	0	0	0	2	0	8	0	0	1	2
genus	Nordella	0	0	0	0	0	0	0	0	0	0	0	0	0	0	0	0	1	0	1	0	0	0
genus	Geovibrio	4	0	2	3	7	11	4	2	7	2	0	27	0	1	0	10	5	0	3	1	8	5
genus	Heliomicrobium	0	4	0	1	1	0	3	5	1	6	5	5	1	0	0	2	6	2	8	0	2	3
genus	Pseudobutyrivibrio	21	59	1	2	2	20	4	28	15	26	55	12	110	57	0	4	24	2	7	3	34	0
genus	Thermosediminibacter	0	0	0	0	0	0	2	1	3	0	0	0	0	0	0	0	0	0	0	0	0	0
genus	Arsenicicoccus	0	0	0	0	0	0	0	0	0	0	0	0	0	0	0	0	0	0	0	0	0	0
genus	Entomoplasma	0	0	0	0	0	0	0	0	0	0	0	0	0	0	0	0	0	0	0	0	0	0
genus	Mesoplasma	0	0	0	0	0	0	0	0	0	0	0	0	0	0	0	0	0	0	0	0	0	0
genus	Stackebrandtia	0	0	1	1	0	0	0	0	0	0	0	0	0	0	0	1	1	0	0	0	0	0
genus	Acidithiobacillus	0	0	1	1	0	1	2	1	0	1	0	1	1	0	0	0	0	1	0	0	0	0
genus	Oenococcus	1	0	0	3	4	4	0	2	1	0	1	1	0	0	0	1	1	2	0	1	1	1
genus	Weissella	5	14	185	155	2408	18	68	11	41	15	10	32	18	6	1	168	12	67	8	40	19	473
genus	Methylibium	1	0	0	0	0	0	1	0	0	0	0	1	0	0	0	0	0	1	0	0	1	0
genus	Desulfofarcimen	0	2	2	9	5	4	4	2	4	4	2	3	0	1	0	3	1	2	2	0	1	0
genus	Desulfallas	9	3443	567	288	719	470	945	2464	105	939	2629	1649	503	81	0	520	1162	572	887	353	716	149
genus	Defluviicoccus	0	0	0	0	0	0	0	0	0	0	0	0	0	0	0	0	0	0	0	0	0	1
genus	Alloprevotella	4052	19	1701	350	1580	114	165	11	1919	118	14	1867	4	882	3	498	28	59	54	398	70	1068
genus	Candidatus Fonsibacter	3	0	0	2	5	0	7	8	1	47	6	1	2	8	0	10	19	2	12	2	7	1
genus	Inhella	1	0	0	0	0	0	0	0	0	0	0	0	0	0	0	0	0	0	0	0	0	0
genus	Agrococcus	0	2	0	0	2	0	1	3	1	0	1	0	0	0	0	0	0	0	0	0	4	0
genus	Gudongella	1	0	24	53	49	79	30	42	4	6	70	6	265	3	0	27	1	21	11	2	1	18
genus	Coprobacter	0	0	8	10	12	0	9	0	5	0	0	0	0	0	1	8	1	6	2	7	0	49
genus	Miniimonas	0	0	0	0	0	0	0	0	0	0	0	0	0	0	0	0	0	0	0	0	0	0
genus	Desulfosporosinus	78	35	74	70	125	107	56	17	108	14	10	96	55	4	0	78	22	44	16	84	4	88
genus	Ktedonosporobacter	1	0	0	0	1	0	0	0	0	0	1	0	0	0	0	0	0	1	0	0	0	0
genus	Jejubacter	0	0	4	0	0	0	0	0	0	0	0	0	2	0	0	0	0	0	0	0	0	0
genus	Limnochorda	2	2	5	4	5	9	3	0	3	2	0	1	13	1	0	1	2	13	1	2	0	2
genus	Sphingomonas	0	2	1	0	2	1	0	1	0	0	1	1	0	0	0	1	1	0	1	0	0	1
genus	Alkalitalea	5	0	15	3	6	1	7	0	8	0	0	15	0	0	0	3	4	3	1	1	6	7
genus	Halocella	0	0	0	3	1	0	3	0	0	1	0	3	3	0	0	3	0	1	0	1	0	1
genus	Massilistercora	1654	1847	261	96	195	1258	198	1107	502	2311	1612	1020	1640	326	3	258	4650	457	2291	57	2849	333
genus	Thermoanaerosceptrum	8	21	8	7	12	17	16	9	8	13	13	9	15	11	0	4	13	39	11	14	10	9
genus	Candidatus Promineofilum	1	1	2	1	1	1	0	3	1	0	2	2	0	1	0	0	2	2	2	1	2	1
genus	Mucilaginibacter	11	0	5	0	0	0	0	0	0	0	0	0	0	0	0	0	0	1	1	0	0	0
genus	Halobacteriovorax	16	4	1	4	6	1	7	0	1	1	1	1	13	4	0	1	3	5	1	4	16	3
genus	Candidatus Aquiluna	0	0	0	0	0	0	0	0	1	0	0	0	0	0	0	0	0	0	0	0	0	0
genus	Rhodoluna	0	0	0	0	0	0	1	0	0	0	0	0	0	0	0	0	0	0	0	0	0	0
genus	Chitinophaga	0	0	0	0	0	0	0	0	0	0	0	0	0	0	0	0	0	0	0	0	0	1
genus	Fimbriimonas	0	1	0	0	0	0	0	0	0	0	1	1	0	0	0	0	0	0	1	0	0	0
genus	Ahniella	0	0	0	0	0	0	1	0	0	0	0	0	0	0	0	0	0	0	0	0	1	0
genus	Gilliamella	0	0	0	0	1	0	0	0	0	0	0	0	0	0	0	0	0	0	0	0	0	0
genus	Gordonibacter	39	87	266	625	866	249	620	203	215	945	224	59	444	10	2	510	38	798	41	753	53	211
genus	Sedimenticola	0	0	3	7	1	0	0	0	1	0	0	0	0	0	0	2	0	0	0	0	0	10
genus	Snodgrassella	0	0	1	0	0	0	0	0	0	0	1	0	0	0	0	0	0	0	0	0	0	0
genus	Aquirufa	1	0	2	0	4	1	0	3	0	0	1	2	0	3	0	2	0	3	3	2	2	1
genus	Ndongobacter	0	0	4	4	1	3	0	1	0	4	1	1	0	1	0	0	3	10	1	4	0	3
genus	Silicimonas	0	0	0	0	0	0	0	0	0	0	0	0	0	0	0	0	0	0	0	0	0	0
genus	Abyssicoccus	4	0	0	3	5	50	2	0	12	9	0	4	48	0	0	5	0	9	1	6	0	3
genus	Nitrincola	0	0	0	0	0	0	0	0	0	0	0	0	0	0	0	0	0	0	0	0	0	0
genus	Anatilimnocola	0	0	0	0	0	0	0	0	0	0	0	0	0	0	0	0	0	0	0	0	0	0
genus	Candidatus Paracaedibacter	0	0	0	0	0	0	0	0	1	0	0	0	0	0	0	0	0	0	1	0	0	0
genus	Avibacterium	0	0	0	0	0	0	0	0	0	0	0	0	0	0	0	0	0	0	0	0	0	0
genus	Elizabethkingia	0	0	0	1	1	0	0	0	0	0	0	0	0	0	0	0	0	0	0	0	0	0
genus	Geosporobacter	3	4	27	31	15	14	26	1	28	4	5	2	51	3	0	34	6	27	6	16	8	25
genus	Geminocystis	0	0	0	0	0	0	0	0	0	0	0	0	0	0	0	0	0	0	1	0	0	0
genus	Hyphobacterium	0	0	1	0	0	0	0	0	0	0	0	0	1	0	0	0	0	0	0	0	0	0
genus	Elusimicrobium	0	0	24	0	0	0	3	0	0	1	0	0	0	0	0	3	0	0	0	0	1	1
genus	Aequorivita	0	0	0	0	0	0	0	0	0	0	0	0	0	0	0	0	0	1	0	0	0	0
genus	Aquitalea	0	0	0	0	0	0	0	0	0	0	0	0	0	0	0	0	0	0	0	0	0	0
genus	Echinicola	0	0	0	0	0	0	1	0	0	0	0	0	0	0	0	1	0	0	0	0	0	0
genus	Owenweeksia	0	0	0	1	0	0	1	0	1	0	0	0	0	0	0	1	0	0	0	0	0	1
genus	Anaeromyxobacter	2	0	0	0	2	0	0	1	0	0	0	1	0	0	0	3	2	0	1	1	0	0
genus	Mediterraneibacter	21801	14825	1417	1532	2791	6443	1046	18093	2425	5996	26058	3062	8677	29778	9	1248	35692	1103	14843	1443	12687	614
genus	Novibacillus	16	2	7	9	12	22	26	8	6	5	4	1	20	0	0	2	1	8	0	9	4	5
genus	Oecophyllibacter	0	0	0	0	0	0	0	0	0	0	0	0	0	0	0	0	0	0	0	0	0	0
genus	Heliorestis	3	5	32	64	81	2	41	10	41	63	13	14	6	4	1	37	58	52	56	30	15	51
genus	Denitrobacterium	1	500	390	593	733	99	723	398	89	183	366	62	161	0	0	397	268	367	139	258	108	227
genus	Candidatus Purcelliella	0	0	1	0	3	0	0	0	2	2	0	0	0	0	1	1	0	2	0	0	0	0
genus	Sodaliphilus	81	68	1289	1493	1830	451	952	7	160	95	11	68	94	262	0	739	135	557	127	581	54	3273
genus	Laceyella	20	2	18	29	20	200	18	2	59	44	1	9	107	2	1	20	1	45	0	30	1	26
genus	Luteitalea	0	0	4	0	0	0	1	0	0	0	2	0	0	0	0	2	0	0	0	0	0	0
genus	Aneurinibacillus	3	2	5	4	3	5	5	0	2	0	0	1	5	1	0	4	0	4	2	5	2	1
genus	Brevibacillus	2	0	10	0	5	0	2	1	3	1	0	5	0	1	0	1	7	1	0	2	1	2
genus	Saccharibacillus	0	0	0	0	0	0	1	0	0	0	0	0	0	0	0	0	0	0	0	0	0	0
genus	Berryella	0	19	0	6	5	0	8	5	3	8	8	1	29	0	0	5	36	0	7	4	7	1
genus	Devosia	2	0	0	0	1	0	0	0	0	0	0	0	0	0	0	1	0	0	0	0	0	0
genus	Cellulophaga	0	0	1	0	0	0	3	0	0	0	0	0	0	0	0	1	0	1	0	0	0	0
genus	Actinocatenispora	0	0	0	0	0	0	1	0	0	0	1	0	2	0	0	0	0	1	0	0	0	0
genus	Tenacibaculum	1	0	1	0	1	0	0	0	1	0	0	0	0	0	0	0	0	1	0	0	1	0
genus	Methylocella	0	0	0	0	0	0	0	0	0	0	0	0	0	0	0	0	0	0	0	0	0	0
genus	Xylanimonas	0	0	1	1	0	0	0	0	0	2	0	0	1	1	0	0	1	1	0	0	1	0
genus	Basilea	3	0	2	1	1	0	0	0	1	2	0	2	1	0	1	2	2	0	1	0	0	0
genus	Gramella	0	0	1	0	0	0	0	0	0	0	0	0	0	0	0	0	0	0	0	0	0	0
genus	Candidatus Puniceispirillum	0	0	1	0	0	0	0	0	0	0	0	0	0	0	0	0	0	0	0	0	0	1
genus	Murdochiella	0	0	1	2	4	0	4	1	0	0	0	0	2	0	0	2	0	1	0	1	1	0
genus	Sphaerochaeta	0	0	0	0	0	0	0	0	0	0	0	0	0	0	0	2	0	0	0	0	0	0
genus	Brenneria	0	0	0	0	0	0	0	0	0	0	0	0	1	0	0	0	0	0	0	0	0	0
genus	Syntrophothermus	0	2	2	3	2	1	3	1	0	2	1	0	6	0	1	4	0	0	0	2	1	1
genus	Candidatus Gullanella	3	2	6	4	2	4	4	5	2	4	7	4	1	3	0	4	8	3	1	0	3	8
genus	Sulfurimonas	0	0	0	0	0	0	0	0	0	0	0	0	0	0	0	0	0	0	0	0	0	0
genus	Candidatus Hoaglandella	0	0	0	0	0	0	0	0	0	0	0	0	0	0	0	0	0	0	0	0	0	0
genus	Haematobacter	1	0	0	0	0	0	0	0	0	0	0	0	0	0	0	0	0	0	1	0	0	0
genus	Ottowia	0	0	0	0	0	0	0	0	0	0	0	0	0	0	0	0	0	0	0	0	0	0
genus	Candidatus Portiera	0	1	1	0	1	0	0	0	1	0	0	2	0	1	0	1	1	1	1	0	0	3
genus	Thermodesulfobium	45	33	210	216	264	23	225	22	175	80	14	34	18	168	0	285	128	462	209	187	256	263
genus	Cetia	0	0	0	0	0	0	0	0	0	0	0	0	0	0	0	0	0	0	0	0	1	0
genus	Candidatus Cloacimonas	0	0	1	1	0	0	2	0	0	0	0	0	1	0	0	1	0	0	0	0	0	0
genus	Pseudolysobacter	1	0	2	2	1	2	0	0	0	1	0	1	0	1	0	2	0	2	0	1	0	4
genus	Leptolyngbya	1	0	1	0	0	0	0	0	0	0	0	0	0	0	0	0	0	0	0	0	0	0
genus	Oblitimonas	1	0	0	0	1	0	0	0	1	1	0	1	0	0	1	2	0	0	0	0	0	0
genus	Schaalia	0	0	2	0	0	0	0	0	0	0	0	1	0	1	0	2	0	0	0	1	0	1
genus	Thermanaeromonas	0	0	0	2	0	2	0	0	0	0	0	0	0	0	0	0	0	1	1	1	0	1
genus	Tumebacillus	0	1	2	1	3	0	1	1	0	2	2	0	2	0	0	0	1	2	3	3	2	2
genus	Entomomonas	0	0	0	0	0	0	0	0	0	0	0	0	0	0	0	0	0	0	0	0	0	0
genus	Haliangium	0	0	0	1	0	0	0	0	0	0	0	0	0	0	0	0	0	0	0	0	0	0
genus	Epidermidibacterium	0	0	0	0	0	0	0	0	0	0	0	0	0	0	0	0	0	0	1	0	0	0
genus	Pseudorhodoplanes	0	0	0	0	0	1	0	0	0	0	1	0	0	0	0	0	1	0	0	0	0	0
genus	Microvirga	0	0	0	0	1	0	0	0	0	0	0	0	0	0	0	0	0	0	0	0	0	0
genus	Acidibrevibacterium	0	0	0	0	1	0	1	0	0	0	0	0	0	0	0	0	0	0	0	0	0	0
genus	Parageobacillus	0	0	0	0	0	0	0	0	0	0	0	0	0	0	0	0	0	0	0	0	0	0
genus	Petrocella	200	185	1238	492	797	190	541	212	63	180	230	363	145	69	2	267	404	255	355	167	519	740
genus	Candidatus Deianiraea	0	0	1	0	0	0	0	0	0	1	0	0	0	0	0	1	0	0	0	0	0	0
genus	Conchiformibius	0	0	0	0	0	0	0	0	0	0	0	0	0	0	0	0	0	0	0	0	0	0
genus	Orbus	0	0	0	0	0	0	0	0	0	0	0	0	0	0	0	0	0	0	0	0	0	0
genus	Geobacillus	10	5	130	126	53	25	58	2	73	38	4	4	27	4	3	72	12	94	7	74	21	110
genus	Hydrogenophaga	1	0	2	0	0	0	0	0	1	0	0	0	0	0	0	0	0	0	0	0	0	0
genus	Neochlamydia	0	0	0	0	0	0	0	0	0	0	0	0	0	0	0	0	0	0	0	0	1	0
genus	Pararhodospirillum	0	0	0	0	0	0	0	0	0	0	0	0	0	0	0	0	0	0	0	0	0	0
genus	Erysipelatoclostridium	1447	1601	326	336	384	306	180	140	161	600	211	238	913	538	0	152	630	174	129	138	324	213
genus	Limosilactobacillus	14	11	564	256	1201	15	2135	329	70	10	221	17	15	29	3	940	10	705	38	847	196	165
genus	Magnetococcus	0	0	1	0	0	0	1	1	0	3	0	1	1	1	0	2	2	0	2	0	0	0
genus	Robiginitalea	0	0	1	0	0	0	0	0	0	0	0	0	0	1	0	0	0	0	0	0	0	0
genus	Caldibacillus	0	0	0	0	0	0	0	0	0	0	0	0	0	0	0	0	0	0	0	0	0	0
genus	Arabia	1	9	5	15	9	2	9	5	3	9	6	1	6	1	0	14	5	13	8	16	2	7
genus	Gottschalkia	0	0	0	1	0	0	0	0	0	0	0	0	0	0	0	0	0	0	0	0	0	0
genus	Mariniblastus	0	0	0	0	0	0	0	0	0	0	1	0	1	0	0	0	0	0	0	0	0	0
genus	Flaviflexus	0	0	0	0	0	1	0	0	0	0	0	0	0	0	0	0	0	0	0	0	0	0
genus	Cereibacter	0	0	0	0	0	0	0	0	0	0	0	0	0	0	0	0	0	0	0	0	0	1
genus	Actinotignum	2	0	0	1	0	0	1	0	0	1	1	0	1	1	0	1	0	0	0	0	0	1
genus	Thioclava	0	0	0	0	0	0	0	0	0	0	0	0	0	0	0	0	0	0	0	0	0	0
genus	Paraclostridium	2	3	9	9	6	2	4	0	1	1	2	0	11	2	0	14	1	4	1	3	0	2
genus	Acetoanaerobium	0	0	7	6	4	1	11	1	6	1	0	0	8	0	0	6	1	1	1	1	0	2
genus	Lancefieldella	0	1	0	2	0	0	0	0	1	0	0	0	3	0	1	1	1	2	2	0	0	0
genus	Mycoplasmopsis	0	0	2	1	2	1	1	0	1	0	1	0	0	0	0	8	0	0	0	0	51	3
genus	Planomicrobium	5	1	0	3	2	1	1	1	0	1	0	0	10	1	0	1	0	3	0	5	1	0
genus	Peptoniphilus	0	4	2	4	6	5	4	3	0	4	5	6	7	2	0	5	1	3	2	1	1	2
genus	Fannyhessea	0	0	0	0	0	2	0	0	1	0	1	0	2	0	0	0	0	2	0	0	0	2
genus	Paeniclostridium	15	21	54	37	17	29	61	15	6	11	8	9	132	10	0	54	13	36	14	23	26	22
genus	Parabacteroides	712	367	1007	599	1166	187	260	26	235	81	18	857	74	106	1	820	348	346	340	222	1637	1930
genus	Granulicella	1	0	1	0	1	0	0	1	0	5	1	1	0	2	0	1	2	0	2	1	4	0
genus	Lautropia	0	0	1	1	1	0	2	3	0	0	1	0	0	3	0	1	0	1	1	1	0	1
genus	Sphaerospermopsis	0	0	0	0	0	0	0	0	0	0	0	0	0	0	0	0	0	0	0	0	0	0
genus	Candidatus Methylospira	0	0	0	0	0	0	0	0	0	0	0	0	0	0	0	0	0	0	0	0	0	0
genus	Aeribacillus	0	0	0	0	0	0	0	0	0	0	0	0	0	0	0	0	0	0	0	0	0	0
genus	Candidatus Nasuia	1	0	0	0	0	0	0	0	0	0	0	0	0	0	0	0	0	0	0	0	1	0
genus	Commensalibacter	0	0	0	0	0	0	0	0	0	0	0	0	0	0	0	1	0	0	1	0	0	0
genus	Phoenicibacter	1	12	272	816	406	56	726	2	492	6	4	1	16	8	2	235	6	231	1	557	4	410
genus	Halomicronema	0	0	0	1	1	0	0	0	0	0	0	0	0	0	0	0	0	0	0	0	0	0
genus	Jeotgalicoccus	0	0	0	0	0	0	0	0	0	0	0	0	0	0	0	0	0	0	1	0	0	0
genus	Rippkaea	3	0	0	0	0	0	0	0	0	0	0	0	0	0	0	0	0	1	0	0	0	0
genus	Dokdonia	0	0	0	0	0	0	0	0	0	0	0	0	0	1	0	0	0	0	0	0	0	0
genus	Candidatus Walczuchella	0	0	1	0	1	0	0	0	0	0	0	0	0	0	0	1	0	0	0	0	0	0
genus	Phycicoccus	0	0	0	0	0	0	0	0	0	0	0	0	0	0	0	0	0	0	0	0	0	0
genus	Carboxydocella	0	0	0	0	1	0	0	0	0	1	0	0	0	0	0	0	0	0	0	0	0	1
genus	Sorangium	0	0	0	0	0	0	0	0	0	0	0	0	0	0	0	0	1	0	0	0	0	0
genus	Priestia	0	0	1	0	0	0	1	1	1	1	1	0	2	0	0	1	0	0	0	0	1	0
genus	Thiospirochaeta	0	0	0	0	3	0	1	0	0	0	0	0	0	0	0	0	0	0	0	0	0	1
genus	Dehalogenimonas	2	0	0	0	0	0	0	1	0	0	0	0	0	0	0	1	0	0	0	0	2	0
genus	Dehalobacter	1	0	41	55	11	1	5	3	88	0	0	0	1	0	0	73	0	5	0	39	1	87
genus	Pajaroellobacter	0	1	0	3	0	1	0	0	1	3	2	3	1	1	0	4	2	1	2	4	3	1
genus	Qingshengfaniella	0	0	1	0	1	0	0	0	0	0	0	0	0	0	0	1	0	0	0	0	2	0
genus	Mageeibacillus	4	5	34	35	37	12	28	14	70	14	8	13	12	5	1	43	10	46	19	23	13	19
genus	Carboxydothermus	0	0	0	0	0	0	0	0	1	0	0	0	0	0	0	0	0	2	0	1	0	0
genus	Lactiplantibacillus	6	0	4	4	8	20	14	5	4	17	6	8	15	2	0	7	4	4	22	10	16	1
genus	Microbulbifer	5	5	1	12	8	8	7	18	2	26	19	7	11	7	0	9	26	4	16	7	9	8
genus	Marinobacterium	0	0	0	0	0	0	0	0	0	0	0	0	0	0	0	0	1	0	0	1	0	0
genus	Sandaracinus	1	1	2	1	0	0	2	0	0	0	0	0	1	1	0	1	1	2	0	1	0	1
genus	Gillisia	0	0	0	0	0	0	0	0	0	0	0	0	0	0	0	0	0	0	0	0	0	1
genus	Salimicrobium	0	1	0	0	0	0	0	0	0	0	0	0	0	0	0	0	0	0	0	0	0	0
genus	Caloranaerobacter	2	7	4	8	4	3	8	4	2	1	1	1	12	2	0	14	3	5	1	1	2	5
genus	Salicibibacter	0	0	0	0	0	0	1	0	0	2	0	1	0	2	0	2	2	0	0	0	1	1
genus	Paraurantiacibacter	0	0	0	0	1	0	0	0	1	0	0	0	0	0	0	0	0	0	0	0	0	0
genus	Aurantiacibacter	0	0	0	0	0	1	0	0	1	0	0	2	0	0	0	0	1	0	0	0	0	2
genus	Dialister	1	2	29	22	24	9	27	3	17	0	1	4	5	0	8	31	3	54	7	10	16	32
genus	Lacticaseibacillus	14	17	14	9	13	14	16	9	7	8	5	26	8	23	0	14	9	13	21	10	20	3
genus	Candidatus Blochmannia	0	0	4	1	0	0	2	0	1	2	3	1	0	0	0	2	0	0	0	2	1	0
genus	Furfurilactobacillus	0	1	0	1	0	0	1	0	0	0	0	0	0	0	0	0	1	1	0	5	0	1
genus	Fructilactobacillus	1	1	7	6	10	4	9	3	1	3	1	1	2	3	0	13	2	9	1	15	2	8
genus	Levilactobacillus	15	15	11	4	3	16	16	3	16	6	3	26	3	27	0	9	6	2	26	8	15	1
genus	Ligilactobacillus	66	604	183	2315	2851	330	2354	950	288	265	850	117	424	926	5	985	82	1804	222	14659	126	1653
genus	Mahella	0	0	1	2	1	5	4	1	1	0	0	3	4	0	0	2	1	2	2	3	0	3
genus	Lapidilactobacillus	0	0	0	0	0	0	1	1	0	0	0	0	0	0	0	0	0	0	0	0	0	0
genus	Latilactobacillus	0	0	0	0	0	0	0	0	0	0	0	0	0	0	0	0	0	0	0	0	0	0
genus	Acetilactobacillus	1	0	44	60	41	1	31	1	2	0	0	1	2	0	0	30	0	35	0	27	1	41
genus	Bombilactobacillus	0	2	1	0	0	0	10	0	0	0	1	0	0	0	0	0	1	5	0	1	1	0
genus	Companilactobacillus	1	2	0	3	2	0	4	2	0	2	0	3	0	3	0	1	0	2	1	2	5	2
genus	Amylolactobacillus	0	0	0	0	1	0	0	0	0	0	0	0	0	0	0	0	0	0	0	1	0	0
genus	Apilactobacillus	0	0	0	1	0	0	0	0	1	0	0	0	0	0	0	1	0	6	0	0	0	1
genus	Candidatus Cyclonatronum	0	0	1	0	0	0	0	0	0	0	0	1	0	0	0	0	0	0	0	0	0	0
genus	Paucilactobacillus	0	0	0	0	0	0	1	0	0	0	0	0	0	0	0	2	0	0	0	0	0	0
genus	Schleiferilactobacillus	0	0	0	0	0	0	0	0	0	0	0	0	0	0	0	0	0	2	0	0	0	0
genus	Liquorilactobacillus	0	1	0	0	1	0	1	0	0	0	0	0	1	0	0	0	0	3	0	2	0	0
genus	Tessaracoccus	0	0	1	3	0	0	8	0	2	0	0	0	0	0	0	3	2	2	1	2	1	1
genus	Loigolactobacillus	2	1	3	4	3	2	12	3	3	0	0	3	0	1	0	3	1	6	0	3	2	0
genus	Secundilactobacillus	1	0	0	2	0	0	0	0	0	0	0	0	0	0	0	1	0	0	0	1	0	1
genus	Lentilactobacillus	0	0	1	1	4	0	1	0	0	1	0	0	1	0	0	3	1	2	0	3	0	0
genus	Arenimonas	1	0	0	2	0	1	0	0	1	0	0	1	0	2	0	0	2	0	4	0	1	0
genus	Blautia	4712	31309	1770	2246	2359	6474	2519	7822	2416	8844	10813	3494	19177	8697	12	1854	8701	1855	4161	1940	8874	2482
genus	Weizmannia	5	5	4	4	4	3	4	3	1	1	0	5	7	5	0	3	2	2	1	5	5	2
genus	Natranaerobius	0	0	0	1	0	1	0	0	0	0	0	0	0	0	0	0	0	0	0	0	0	1
genus	Geoalkalibacter	0	0	2	4	0	0	1	1	0	0	1	2	0	2	0	0	1	0	0	0	0	3
genus	Aggregatibacter	3	3	2	2	4	3	3	2	1	0	1	1	1	2	1	2	2	1	2	2	3	2
genus	Mycolicibacterium	0	0	0	1	0	0	0	0	0	0	0	0	0	0	0	0	0	0	0	0	0	0
genus	Fastidiosipila	75	176	3226	1374	1629	102	989	65	3071	60	77	156	51	61	3	2543	143	1493	104	1102	154	1229
genus	Endomicrobium	0	0	0	0	0	0	0	0	0	0	1	0	0	0	0	0	3	0	1	0	0	0
genus	Pseudolabrys	0	0	0	0	0	0	0	0	0	0	0	0	0	0	0	0	0	0	1	0	0	0
genus	Lachnoclostridium	4465	13269	4865	6080	4706	7223	3663	4903	7573	13707	6516	4218	20275	10885	44	6032	11831	3881	6952	4235	6459	7021
genus	Kyrpidia	0	1	3	1	1	0	1	1	0	0	3	1	0	0	0	1	2	2	1	2	2	3
genus	Lysinibacillus	4	6	23	15	19	8	14	2	5	2	2	18	3	3	0	10	4	11	2	6	5	13
genus	Peptoclostridium	12	4	7	11	21	4	14	6	5	6	13	15	7	0	0	5	35	12	2	8	2	12
genus	Dickeya	2	3	9	1	0	0	0	0	0	0	0	2	2	0	0	0	0	0	0	4	0	0
genus	Burkholderia	1	0	2	1	0	0	0	0	0	0	0	0	6	0	0	0	1	0	0	2	3	0
genus	Thiomonas	0	0	1	2	2	1	1	0	1	0	1	0	1	0	1	0	0	1	0	0	1	2
genus	Iodobacter	0	0	0	0	0	0	0	0	0	0	0	0	0	0	0	0	0	0	0	0	0	0
genus	Ethanoligenens	117	180	354	136	206	59	95	26	547	41	15	61	4	143	8	218	463	122	173	122	46	354
genus	Chloracidobacterium	1	0	0	1	0	3	0	2	1	0	0	3	0	0	0	0	0	0	1	0	2	0
genus	Peptacetobacter	1	0	1	1	0	5	3	0	2	0	0	2	2	1	0	1	1	0	0	0	0	0
genus	Euzebya	0	0	0	1	0	0	0	0	0	0	0	0	0	0	0	0	0	0	0	0	0	0
genus	Leptotrichia	0	0	4	2	2	1	2	1	2	0	1	3	4	0	0	3	3	2	4	2	2	4
genus	Bacteriovorax	0	0	4	0	1	0	1	2	0	0	0	0	0	0	0	3	0	0	0	0	0	1
genus	Tannerella	35	5	45	40	28	10	11	0	8	0	0	13	4	3	0	12	6	11	4	12	24	62
genus	Stenotrophomonas	5	1	52	44	23	2	27	0	4	3	3	5	0	0	0	29	3	16	6	18	1	34
genus	Phaeobacter	0	0	0	0	0	1	0	0	0	0	0	0	0	0	1	0	0	0	0	0	0	0
genus	Saliniradius	0	0	0	0	1	0	0	0	0	0	1	0	0	0	0	0	0	0	0	0	0	0
genus	Winogradskyella	1	0	3	1	1	0	1	0	0	0	0	0	0	0	0	1	0	1	0	0	2	3
genus	Pectobacterium	1	0	33	13	16	1	21	0	74	1	2	0	5	1	0	91	0	34	1	3	3	3
genus	Tistrella	0	0	1	2	0	0	0	0	1	0	0	0	0	0	0	2	0	0	0	0	0	0
genus	Sulfuricurvum	1	0	5	1	0	0	0	0	1	0	0	0	1	0	0	0	0	1	0	1	0	0
genus	Buchnera <enterobacteria>	1	0	1	1	1	2	1	0	1	1	0	1	0	0	0	0	1	2	0	0	1	0
genus	Rothia <high GC Gram+>	175	340	47	36	52	313	71	713	38	754	691	804	504	204	1	53	392	43	210	78	709	14
genus	Lacrimispora	828	4300	6440	960	7386	3103	1889	2918	8621	6084	4373	2904	2215	218	14	1946	14731	3183	5711	1371	7285	2746
genus	Anaerotignum	2464	2331	282	875	507	2286	469	2210	544	1970	2617	2788	1382	606	6	687	4698	776	5156	846	6479	721
genus	Salinibacter	20	2	55	21	16	3	15	0	33	2	0	5	0	2	1	13	4	6	6	4	1	29
genus	Terasakiella	0	0	0	0	0	0	0	0	0	0	0	0	0	0	0	0	0	0	0	0	0	0
genus	Scardovia	0	0	0	0	0	0	0	0	0	0	0	0	0	0	0	0	0	0	0	0	0	0
genus	Kingella <b-proteobacteria>	0	0	1	0	0	0	1	0	0	0	0	0	0	0	0	0	0	0	0	0	0	0
genus	Aminomonas	0	0	3	0	1	1	0	0	0	0	1	0	0	0	0	0	0	1	0	0	0	0
genus	Paraglaciecola	0	0	1	0	0	0	0	0	1	0	0	1	0	0	0	4	0	1	1	0	0	0
genus	Christensenella	396	275	1450	2131	2481	2606	1339	826	412	610	887	963	704	244	21	1478	797	1378	1443	1270	492	1065
genus	Monoglobus	3	3	335	231	237	17	686	2	272	1	3	10	1	55	56	231	3	238	3	133	3	581
genus	Tepidanaerobacter	1	1	0	0	1	0	0	0	0	0	0	0	0	0	0	1	0	0	2	0	0	0
genus	Sphingosinicella	0	0	0	0	0	0	0	0	0	0	0	0	0	0	0	0	0	0	0	0	0	0
genus	Anoxybacter	2	4	1	3	0	0	1	1	4	3	1	2	1	1	2	3	1	2	4	1	3	4
genus	Arachidicoccus	3	0	23	8	18	0	14	0	1	1	0	10	0	0	0	13	0	4	0	2	9	10
genus	Thermanaerovibrio	0	0	0	0	0	0	0	0	0	0	1	0	0	0	0	0	0	0	0	0	0	0
genus	Aminobacterium	0	0	2	0	0	2	0	0	1	0	0	0	0	0	0	0	0	1	1	0	0	0
genus	Bythopirellula	0	0	0	0	0	0	1	0	0	0	0	0	0	0	0	0	0	0	0	0	0	0
genus	Ralstonia	11	4	12	12	10	15	12	27	14	76	29	34	8	16	1	21	41	17	23	10	7	17
genus	Sutterella	92	2	28	144	34	1	16	1	11	0	1	45	1	2	0	41	1	184	38	18	89	17
genus	Candidatus Syntrophocurvum	1	0	0	0	0	0	0	0	0	0	0	0	0	0	0	1	0	0	0	0	0	0
genus	Enterocloster	106	66	31	36	21	417	13	181	11	12	224	72	406	41	0	20	95	17	36	9	58	9
genus	Thermobispora	0	0	1	1	4	0	1	0	1	0	0	0	0	0	0	3	1	1	0	0	0	1
genus	Candidatus Methylopumilus	0	0	0	0	0	0	0	0	0	0	1	0	0	0	0	0	0	0	0	0	0	0
genus	Skermanella	0	0	0	1	0	1	0	0	1	0	0	0	0	0	0	1	1	0	0	1	0	2
genus	Gemmobacter	0	0	0	0	0	0	0	0	0	0	1	0	0	0	0	0	0	0	0	0	0	0
genus	Halotalea	0	0	0	0	0	0	0	0	0	1	0	0	0	0	0	0	0	0	0	0	0	0
genus	Labrys <a-proteobacteria>	1	0	5	0	1	0	2	0	0	0	0	0	0	0	0	0	1	0	0	0	0	0
genus	Agarivorans	1	0	0	0	0	0	0	0	0	0	0	0	0	0	0	0	0	0	0	0	0	0
genus	Candidatus Ishikawaella	0	0	1	1	0	0	2	0	0	0	0	1	0	0	0	0	1	0	0	0	1	1
genus	Rhizobacter	0	0	0	0	0	0	0	0	0	0	0	0	0	0	0	0	0	0	0	0	0	0
genus	Terricaulis	0	0	0	0	0	0	0	0	0	0	0	0	0	0	0	0	0	0	0	0	0	0
genus	Intestinimonas	1005	1948	6767	4412	4764	2773	4433	1503	6802	1809	1824	3378	306	2673	98	5778	5370	6243	5399	6449	3236	4907
genus	Proteiniphilum	2	0	4	2	3	0	0	0	3	0	0	2	0	0	1	2	0	1	1	0	0	7
genus	Sulfurihydrogenibium	0	0	0	0	0	0	0	1	0	3	0	0	0	2	0	2	2	0	2	0	2	0
genus	Candidatus Nanopelagicus	0	0	0	4	1	0	1	0	2	0	0	0	0	0	0	1	1	1	0	2	0	0
genus	Candidatus Nardonella	0	0	1	1	1	0	1	0	1	2	0	3	0	0	0	3	2	1	0	1	1	2
genus	Kangiella	1	0	1	0	0	0	0	0	0	0	0	0	0	0	0	1	0	0	0	0	0	0
genus	Thermovibrio	0	0	0	0	0	0	0	0	0	0	0	0	0	0	0	0	0	0	0	0	0	0
genus	Gallibacterium	0	0	0	0	0	0	0	0	0	1	0	0	0	0	0	0	0	0	0	0	0	0
genus	Hymenobacter	4	2	19	23	100	5	6	0	22	0	2	19	0	19	0	15	10	4	0	8	0	160
genus	Halothermothrix	5	1	4	22	0	5	2	0	1	4	1	2	5	2	0	3	0	2	1	0	0	3
genus	Denitratisoma	0	0	0	0	0	0	0	0	0	0	0	0	0	0	0	0	0	0	0	0	0	0
genus	Kordia	0	0	160	44	43	0	42	0	55	0	0	0	0	0	0	67	0	60	0	25	0	61
genus	Candidatus Annandia	0	0	0	0	0	0	0	0	0	0	0	0	0	0	0	0	0	0	0	1	0	0
genus	Thiomicrorhabdus	2	4	3	2	2	1	2	2	0	0	1	3	1	1	0	1	3	1	5	0	2	5
genus	Candidatus Arthromitus	47	62	1373	86	272	4	257	4	56	1	4	9	1	5	1	84	3	37	91	132	194	31
genus	Alkaliphilus	24	5	83	60	81	231	23	14	270	27	3	10	206	6	0	19	6	76	1	72	5	108
genus	Spongiibacter	0	0	0	0	0	0	0	0	1	0	0	0	0	0	0	0	0	0	0	0	0	0
genus	Actinoalloteichus	0	0	0	0	0	0	0	0	0	0	0	0	0	0	0	0	0	0	0	0	0	0
genus	Sulfuricaulis	0	0	0	0	0	0	0	0	0	0	0	1	0	0	0	0	0	0	1	0	0	0
genus	Hartmannibacter	0	0	0	0	0	0	0	0	0	0	0	0	0	0	0	0	0	0	0	0	0	0
species	Mesorhizobium sp. NBSH29	0	0	1	0	0	0	0	0	0	0	0	0	0	0	0	0	0	0	0	0	0	0
species	Azorhizobium caulinodans	0	0	0	0	0	0	0	0	0	0	0	0	0	0	0	0	0	0	0	0	0	0
species	Rothia aeria	0	0	1	0	0	0	0	0	0	0	2	1	0	0	0	1	0	0	1	0	2	0
species	Buchnera aphidicola	1	0	1	1	1	2	1	0	1	1	0	1	0	0	0	0	1	2	0	0	1	0
species	Cellulomonas gilvus	0	0	0	0	0	0	0	0	0	0	0	0	0	1	0	0	0	0	0	0	0	1
species	Tannerella sp. oral taxon HOT-286	2	0	9	12	9	6	7	0	6	0	0	4	0	3	0	3	5	2	0	1	1	41
species	Desulfocapsa sulfexigens	0	0	0	0	0	0	0	0	0	0	0	0	0	0	0	0	1	0	1	0	0	0
species	Syntrophotalea carbinolica	1	7	7	17	8	3	4	4	1	1	7	16	0	0	1	10	0	5	23	4	4	0
species	Legionella sp. MW5194	0	0	0	0	0	0	0	0	0	0	0	0	0	0	0	0	0	0	0	0	0	0
species	Saccharomonospora glauca	0	0	0	0	0	0	0	0	0	0	0	0	0	0	0	0	0	0	0	0	0	0
species	Actinomyces sp. Chiba101	0	1	0	0	0	2	0	0	1	0	0	0	1	0	0	0	0	0	0	0	0	0
species	Snodgrassella alvi	0	0	1	0	0	0	0	0	0	0	1	0	0	0	0	0	0	0	0	0	0	0
species	Myxococcus xanthus	91	6	0	0	0	0	0	2	0	1	6	1	2	31	0	0	46	0	43	1	2	0
species	Lacibacter sp. S13-6-6	1	0	0	0	0	0	0	0	0	0	0	0	0	0	0	0	0	0	0	0	0	0
species	Ruminococcus sp. JE7A12	215	147	1299	1946	2278	2372	1192	990	736	1551	1353	3189	861	1352	1	1399	19	1346	1210	2370	947	1282
species	Bacillus sp. ABP14	0	0	0	0	0	0	0	0	0	0	0	0	0	0	0	0	0	0	0	0	0	0
species	Stigmatella aurantiaca	0	0	0	0	0	0	1	0	0	0	0	0	0	0	0	2	1	2	0	0	0	0
species	Cystobacter fuscus	0	0	0	0	0	0	0	0	0	0	0	0	0	1	0	0	0	0	0	0	0	0
species	Gilliamella apicola	0	0	0	0	1	0	0	0	0	0	0	0	0	0	0	0	0	0	0	0	0	0
species	Companilactobacillus ginsenosidimutans	0	0	0	0	0	0	0	0	0	0	0	0	0	0	0	0	0	0	0	0	0	1
species	Chondromyces crocatus	0	0	0	0	0	0	0	0	0	0	0	0	0	0	0	0	0	0	0	0	0	0
species	Sorangium cellulosum	0	0	0	0	0	0	0	0	0	0	0	0	0	0	0	0	1	0	0	0	0	0
species	Vitreoscilla filiformis	0	0	2	0	0	0	0	0	1	0	0	0	0	0	0	1	0	0	0	0	0	1
species	Kibdelosporangium phytohabitans	1	0	0	1	0	0	0	0	0	1	1	0	0	0	0	0	0	0	1	0	0	1
species	Corynebacterium ureicelerivorans	0	0	0	0	0	0	0	0	0	0	0	0	0	0	0	0	0	0	0	0	0	0
species	Psychroflexus sp. ALD_RP9	2	0	3	1	0	0	2	0	0	0	0	0	0	0	0	2	0	0	0	0	2	0
species	Simonsiella muelleri	0	0	0	0	1	0	0	0	0	0	0	0	0	0	0	0	0	0	1	0	1	0
species	Bosea sp. AS-1	0	0	0	0	0	0	0	0	0	0	0	0	0	0	0	0	0	0	0	0	0	0
species	Akkermansia glycaniphila	0	1	0	1	0	0	1	2	0	2	2	0	0	1	0	2	0	0	2	1	1	0
species	Immundisolibacter cernigliae	0	0	0	0	1	0	0	0	1	0	0	0	0	0	0	2	0	0	0	0	0	0
species	Thermoanaerobacter siderophilus	0	0	0	0	0	0	0	0	0	0	0	0	0	0	0	0	0	0	0	0	0	0
species	Segniliparus rotundus	0	0	0	0	0	0	0	0	0	0	0	1	0	0	0	0	0	0	0	0	0	0
species	Stella humosa	0	0	0	0	0	0	0	0	0	0	0	0	0	0	0	0	0	0	0	0	0	0
species	Indioceanicola profundi	0	0	0	0	0	0	1	0	0	0	0	0	0	0	0	0	1	2	0	0	0	1
species	Oenococcus sicerae	0	0	0	0	0	3	0	1	0	0	1	0	0	0	0	0	0	0	0	0	0	0
species	Spirosoma sp. CJU-R4	0	0	0	0	0	0	0	0	0	0	0	0	0	0	0	0	0	0	0	0	1	0
species	Gimesia maris	0	0	0	0	0	0	0	0	0	0	0	0	0	0	0	0	0	0	0	0	0	0
species	Selenomonas sp. oral taxon 920	0	0	0	0	0	0	0	0	0	0	0	0	0	0	0	0	0	0	0	0	0	0
species	Duganella sp. AF9R3	0	0	0	0	0	0	0	0	0	0	0	0	0	0	0	0	0	0	0	0	0	0
species	Pirellula staleyi	0	0	1	1	0	1	0	0	0	0	0	0	0	0	0	0	0	0	0	1	0	0
species	Isosphaera pallida	0	1	0	0	1	0	1	0	1	0	0	1	1	0	0	0	0	0	1	0	0	0
species	Paenibacillus thiaminolyticus	0	1	2	0	0	0	1	0	0	0	0	0	0	0	0	1	0	0	1	0	0	0
species	Oligella ureolytica	3	0	0	2	0	0	4	0	0	1	0	2	1	0	0	1	0	0	0	2	0	0
species	Microvirgula aerodenitrificans	0	0	0	0	1	0	0	0	0	0	0	1	0	0	0	0	0	0	0	0	0	0
species	Ilumatobacter coccineus	0	1	95	197	141	8	148	0	147	1	0	0	10	0	0	88	0	58	0	213	0	300
species	Octadecabacter temperatus	0	0	0	0	0	0	0	1	0	0	0	0	0	0	0	0	0	0	0	0	0	0
species	Leptotrichia sp. oral taxon 847	0	0	0	0	0	0	0	0	0	0	0	0	0	0	0	0	0	0	3	0	1	0
species	Spirochaeta thermophila	0	0	0	0	0	0	0	0	0	0	0	0	0	0	0	0	0	0	1	0	0	0
species	Lactobacillus terrae	0	0	8	7	3	0	79	2	0	0	1	0	0	0	0	14	0	9	0	15	5	6
species	Treponema denticola	0	0	0	0	0	0	0	0	0	0	0	0	0	0	0	0	0	0	0	0	0	0
species	Acinetobacter nosocomialis	0	0	0	0	0	0	0	0	0	0	0	0	0	0	0	0	0	0	0	0	0	0
species	Brachyspira hyodysenteriae	0	0	1	0	0	0	0	0	0	0	0	0	0	0	0	0	0	0	0	0	0	0
species	Treponema phagedenis	0	0	0	0	0	0	0	0	0	0	0	1	0	0	0	0	0	0	0	0	0	0
species	Candidatus Moranella endobia	0	0	1	1	1	0	0	0	0	1	0	0	0	0	0	0	0	0	0	1	0	0
species	Rubrobacter xylanophilus	37	0	9	23	4	155	3	1	17	201	0	26	0	0	0	24	0	3	0	14	0	2
species	Treponema succinifaciens	0	0	63	25	18	0	161	0	44	0	0	2	0	0	690	37	0	6	0	7	0	40
species	Geovibrio thiophilus	4	0	2	3	7	11	4	2	7	2	0	27	0	1	0	10	5	0	3	1	8	5
species	Leptospira biflexa	0	0	1	0	0	0	0	0	0	0	1	0	0	0	0	2	1	0	0	1	0	0
species	Leptospira interrogans	0	0	0	0	0	0	0	0	0	6	1	1	0	0	0	1	1	2	1	1	2	0
species	Romboutsia hominis	0	1	4	6	1	1	9	2	4	0	1	1	10	2	0	4	1	2	3	2	6	2
species	Vibrio owensii	0	0	0	0	0	0	0	0	0	0	0	0	0	0	0	0	0	0	0	0	1	0
species	Agromyces sp. LHK192	0	0	0	0	0	0	0	0	0	0	0	0	0	0	0	0	0	0	0	0	1	0
species	Flocculibacter collagenilyticus	1	0	0	0	0	0	0	0	0	0	0	1	0	0	0	1	0	0	0	0	0	0
species	Euzebyella marina	4	0	0	0	0	0	1	0	0	1	0	0	0	9	0	1	3	0	1	0	0	0
species	Campylobacter coli	0	0	0	0	0	0	0	0	0	0	0	0	0	0	0	0	0	0	0	0	0	0
species	Campylobacter jejuni	0	0	0	0	0	0	0	0	0	0	0	0	0	0	0	1	0	0	0	0	0	0
species	Campylobacter hyointestinalis	0	0	0	0	0	0	0	0	0	0	0	0	0	0	0	0	0	0	0	0	0	0
species	Helicobacter pylori	0	0	4	4	3	2	0	0	4	0	0	0	0	1	0	3	0	2	0	0	1	1
species	Candidatus Hodgkinia cicadicola	0	0	1	0	0	0	0	0	0	0	0	0	0	0	0	0	0	0	0	1	0	0
species	Helicobacter acinonychis	0	0	0	0	0	0	0	0	0	1	0	0	0	0	0	1	0	0	0	0	0	0
species	Helicobacter cinaedi	1	0	1	0	0	0	0	0	0	0	0	0	0	0	0	0	0	0	0	0	0	0
species	Candidatus Riesia pediculicola	0	0	0	0	0	0	0	0	0	0	0	0	0	0	0	0	1	0	0	0	0	0
species	Fannyhessea vaginae	0	0	0	0	0	2	0	0	1	0	1	0	2	0	0	0	0	2	0	0	0	2
species	Weissella soli	0	0	0	0	0	0	1	0	0	0	0	0	0	0	0	0	0	1	0	0	0	0
species	Helicobacter mustelae	0	0	0	0	0	0	0	0	0	0	0	0	0	0	0	0	0	0	0	0	1	0
species	Geoalkalibacter subterraneus	0	0	2	4	0	0	1	1	0	0	1	2	0	2	0	0	1	0	0	0	0	3
species	Desulfurella acetivorans	0	0	2	0	0	1	0	0	1	0	0	0	0	0	0	2	0	2	0	2	0	0
species	Cutibacterium avidum	0	0	0	1	0	0	0	0	0	0	0	0	0	0	0	0	0	0	0	0	0	1
species	Thermoanaerosceptrum fracticalcis	8	21	8	7	12	17	16	9	8	13	13	9	15	11	0	4	13	39	11	14	10	9
species	Phascolarctobacterium faecium	26612	18553	14177	1719	8505	22367	1390	5227	17808	7760	5151	38021	213	29502	18	5349	13338	3966	26361	929	32117	454
species	Francisella tularensis	0	0	0	0	0	0	0	0	0	0	0	1	0	0	0	0	0	0	0	0	0	0
species	Parvimonas micra	2	1	4	10	15	73	9	0	13	11	0	1	61	0	0	5	0	16	0	9	0	8
species	Anaerococcus prevotii	1	0	0	1	0	0	0	0	1	2	0	0	0	0	0	0	0	0	0	0	0	0
species	Blautia producta	53	484	241	221	235	87	205	35	886	72	64	158	89	51	6	180	91	308	52	124	191	654
species	Keratinibaculum paraultunense	0	3	0	3	2	0	3	2	0	0	1	1	1	4	0	5	0	2	2	1	0	1
species	[Ruminococcus] gnavus	85	138	122	163	144	171	96	9378	106	152	14917	1645	4895	3018	4	161	4567	176	1976	80	10990	121
species	[Ruminococcus] torques	21715	14687	1293	1368	2647	6272	949	8715	2318	5844	11140	1417	3782	26758	5	1087	31123	927	12866	1362	1697	493
species	Streptococcus milleri	0	0	0	0	0	0	0	1	0	0	0	0	0	0	0	0	0	0	0	0	0	0
species	Bradymonas sediminis	0	1	0	0	0	0	1	0	0	0	1	0	0	0	0	1	1	2	0	0	0	0
species	Woeseia oceani	0	0	0	0	0	0	0	0	0	0	0	0	0	0	0	0	0	0	0	0	0	0
species	Oxynema sp. AP17	0	0	0	0	0	0	0	0	0	0	0	0	0	0	0	0	0	0	0	0	0	0
species	Pseudomonas aeruginosa	2	1	1	2	3	3	2	1	3	2	3	2	4	0	0	5	0	6	5	2	4	4
species	Acidithiobacillus caldus	0	0	1	0	0	0	0	0	0	0	0	0	0	0	0	0	0	0	0	0	0	0
species	Aquicella siphonis	0	0	0	0	0	0	0	0	0	0	0	0	0	0	0	0	0	0	0	0	1	1
species	Aquicella lusitana	0	0	0	0	1	0	0	0	0	0	0	0	0	0	0	0	0	0	0	0	0	0
species	Gordonibacter urolithinfaciens	18	86	153	495	580	242	401	201	128	926	220	55	429	9	1	361	36	535	39	490	51	131
species	Streptococcus periodonticum	2	1	0	0	0	0	0	1	0	0	0	2	2	3	0	0	0	0	0	1	0	0
species	Pseudomonas putida	0	0	1	0	0	0	0	0	0	0	0	0	0	0	0	1	0	0	0	0	0	1
species	Ralstonia solanacearum	11	4	12	12	10	14	12	27	14	76	29	34	8	16	1	21	41	17	23	10	7	17
species	Pseudomonas stutzeri	0	0	0	0	0	0	0	0	1	0	0	0	0	0	0	0	0	0	0	0	0	0
species	Pseudomonas syringae	0	0	0	0	0	0	0	0	0	0	1	0	0	0	0	0	0	0	0	0	0	0
species	Acaryochloris marina	0	0	0	0	0	0	0	0	0	0	0	0	0	0	0	0	0	0	0	0	0	1
species	Ralstonia pickettii	0	0	0	0	0	0	0	0	0	0	0	0	0	0	0	0	0	0	0	0	0	0
species	Lactobacillus iners	2	3	55	55	28	5	603	18	5	0	22	0	14	1	1	81	3	77	3	177	37	32
species	Agarivorans gilvus	1	0	0	0	0	0	0	0	0	0	0	0	0	0	0	0	0	0	0	0	0	0
species	Agrobacterium tumefaciens	0	0	0	0	0	0	1	0	0	1	0	1	1	0	0	2	1	0	0	0	0	0
species	Prevotella sp. WR041	227	17	532	389	943	6	129	5	129	0	3	17	10	2	0	106	60	219	105	220	3454	571
species	Candidatus Xiphinematobacter sp. Idaho Grape	0	0	0	0	0	0	0	1	0	0	0	0	0	0	0	0	0	0	0	0	1	0
species	Herbinix luporum	29	74	2679	547	260	380	321	28	3935	30	35	71	58	32	2	471	197	648	35	628	50	1022
species	Pseudactinotalea sp. HY158	0	0	0	0	0	0	0	0	0	0	0	0	1	0	0	1	0	0	0	0	0	0
species	Photobacterium profundum	0	0	0	0	0	0	0	0	0	0	0	0	0	0	0	0	0	1	0	0	0	0
species	Sporosarcina sp. Te-1	1	1	0	1	0	0	0	0	0	1	0	0	1	0	0	1	0	0	0	0	1	0
species	Sinorhizobium meliloti	0	0	1	0	0	2	1	1	0	0	0	0	0	1	0	2	1	0	0	0	0	1
species	Rhizobium leguminosarum	1	0	0	0	0	0	0	0	0	0	0	0	0	0	0	0	0	0	0	0	0	0
species	Thermovirga lienii	0	0	0	0	0	0	0	0	0	0	0	0	0	0	0	0	0	0	0	0	0	0
species	Paenibacillus baekrokdamisoli	0	0	0	0	0	0	0	0	0	0	0	0	0	0	0	0	0	0	0	0	0	0
species	Streptococcus pluranimalium	0	0	0	0	0	0	0	0	0	0	0	0	0	0	0	0	0	0	0	0	0	0
species	Lactobacillus apis	0	0	0	1	2	0	4	0	1	1	0	4	0	0	0	0	0	0	0	0	0	0
species	Candidatus Fonsibacter ubiquis	3	0	0	2	5	0	7	8	1	47	6	1	2	8	0	10	19	2	12	2	7	1
species	Clostridium sp. JN-9	0	0	0	0	0	0	0	0	0	0	0	0	0	0	0	0	0	0	0	0	0	0
species	Congregibacter litoralis	0	0	1	0	0	0	1	0	0	0	0	0	0	0	0	0	0	0	0	0	0	0
species	Luteimonas sp. MC1825	0	0	0	0	0	0	1	0	0	0	0	0	0	0	0	2	0	0	0	0	0	1
species	Caproiciproducens sp. NJN-50	0	0	3	0	2	0	0	0	0	0	0	0	0	0	0	0	0	0	0	2	0	2
species	Desulfovibrio sp. G11	4	0	5	2	2	1	2	0	3	0	0	7	0	0	0	3	2	2	1	3	5	1
species	Aminipila sp. JN-18	0	2	0	1	0	0	0	0	10	0	0	0	1	0	0	0	0	1	0	0	0	0
species	Legionella pneumophila	0	0	0	2	0	0	2	0	2	0	0	0	0	0	0	2	0	0	0	1	1	0
species	Tissierellia sp. JN-28	1	1	2	0	0	0	1	0	1	0	0	0	0	0	0	2	0	0	1	7	0	6
species	Legionella longbeachae	0	0	0	1	0	0	0	0	0	0	0	0	0	0	0	0	0	0	0	0	0	0
species	Legionella spiritensis	0	0	0	0	0	0	0	0	0	0	0	0	0	0	0	0	1	0	0	0	0	0
species	Legionella israelensis	0	0	0	0	0	0	0	0	0	0	0	0	0	0	0	0	0	0	0	0	0	0
species	Exiguobacterium sp. AT1b	0	0	0	0	0	0	0	0	0	0	0	0	0	0	0	1	0	0	0	0	0	0
species	Staphylospora marina	0	0	0	1	1	1	2	1	3	0	1	0	0	0	0	2	1	2	0	1	0	3
species	Ferriphaselus amnicola	0	0	0	0	0	0	0	0	0	0	0	0	0	0	0	0	0	0	0	0	0	0
species	Acinetobacter baumannii	0	1	6	1	6	2	2	3	10	2	3	0	2	1	0	8	1	1	1	20	2	2
species	Spiribacter salinus	0	1	0	0	0	0	0	0	0	0	0	0	0	0	0	0	0	0	0	0	0	0
species	Coprococcus comes	4411	2840	391	402	815	1308	145	2258	740	1171	2770	49	895	6576	3	132	4912	145	3116	238	374	265
species	Neisseria flavescens	2	2	1	2	9	0	1	1	1	2	2	1	6	1	1	2	2	3	3	5	3	3
species	Neisseria gonorrhoeae	0	0	0	0	0	0	1	0	0	0	1	0	0	0	0	0	0	0	0	0	0	0
species	Neisseria lactamica	0	0	0	0	0	0	0	0	0	0	0	0	0	0	0	0	0	0	0	0	0	0
species	Neisseria meningitidis	1	0	3	1	5	2	0	0	3	3	0	0	0	1	0	3	1	0	0	2	0	2
species	Neisseria sicca	1	1	0	0	1	0	0	1	0	0	0	0	0	0	0	0	0	0	0	0	0	0
species	Neisseria canis	0	0	0	0	0	0	0	0	0	0	0	0	0	0	0	0	0	0	0	0	0	0
species	Neisseria elongata	0	0	0	0	1	0	0	0	2	1	0	0	0	0	0	0	1	0	1	0	0	0
species	Ketobacter alkanivorans	0	0	1	0	1	3	0	0	0	0	0	1	1	0	0	0	0	0	1	0	0	0
species	Kineococcus radiotolerans	0	0	0	0	0	0	0	0	1	0	0	0	0	0	0	0	0	0	0	0	0	0
species	Anaerocolumna sp. CTTW	5	3	90	413	156	16	154	6	639	2	9	1	4	21	0	527	13	1489	4	355	3	73
species	Thermomicrobium roseum	0	2	3	0	0	0	1	0	0	0	0	1	0	0	0	2	0	1	0	0	2	0
species	Kingella denitrificans	0	0	0	0	0	0	1	0	0	0	0	0	0	0	0	0	0	0	0	0	0	0
species	Kingella oralis	0	0	1	0	0	0	0	0	0	0	0	0	0	0	0	0	0	0	0	0	0	0
species	Pedobacter cryoconitis	0	0	1	1	0	0	0	0	0	0	0	0	0	0	0	0	0	0	0	0	0	2
species	Iodobacter fluviatilis	0	0	0	0	0	0	0	0	0	0	0	0	0	0	0	0	0	0	0	0	0	0
species	Eikenella corrodens	0	0	0	0	0	0	0	0	0	0	0	0	0	2	0	0	0	0	0	0	1	0
species	Klebsiella aerogenes	0	0	0	0	0	0	0	0	0	0	0	0	4	0	0	0	0	2	0	0	0	0
species	Enterobacter cloacae	0	0	0	0	0	0	0	0	0	0	1	0	0	0	0	1	0	0	0	0	0	0
species	Deferribacter desulfuricans	1	0	0	0	0	0	0	0	0	0	0	0	0	0	0	0	1	0	0	0	0	0
species	Escherichia coli	23	25	142	83	50	174	58	78	69	17	141	147	95	107	1	125	31	76	119	197	115	106
species	Shimwellia blattae	0	0	1	0	0	0	0	0	0	0	0	0	0	0	0	0	0	0	0	0	0	0
species	Turicibacter sp. H121	1	2	40	621	5	6	39	0	6	3	0	2	3	10	1	874	4	6	1	35	2	231
species	Klebsiella oxytoca	0	0	0	1	0	0	0	0	0	0	0	0	0	0	0	0	0	0	0	4	0	0
species	Klebsiella pneumoniae	18	9	27	30	18	13	26	3	28	2	5	37	11	3	0	42	17	7	4	31	9	12
species	Gracilibacillus sp. SCU50	0	0	0	0	0	0	1	0	0	0	0	4	1	0	0	0	0	0	0	0	0	0
species	Morganella morganii	2	1	0	2	5	1	0	0	0	0	1	0	1	0	0	1	0	0	0	3	0	0
species	Proteus mirabilis	12	12	43	153	64	19	101	26	239	24	29	31	14	13	4	220	34	55	11	352	7	52
species	Fusobacterium pseudoperiodonticum	0	0	0	0	0	0	0	0	0	0	0	0	0	0	0	0	0	1	0	0	0	0
species	Candidatus Hoaglandella endobia	0	0	0	0	0	0	0	0	0	0	0	0	0	0	0	0	0	0	0	0	0	0
species	Maricaulis maris	6	1	0	0	0	0	0	0	2	0	1	2	0	3	0	0	4	0	3	0	0	1
species	Vibrio taketomensis	0	0	0	0	1	0	0	0	1	0	1	1	0	0	0	0	0	0	0	1	1	0
species	Pseudoalteromonas sp. A41-2	0	0	0	0	0	0	0	0	0	0	0	0	0	0	0	0	0	0	0	0	0	0
species	Bacillus sp. Y1	0	0	0	0	0	0	0	0	0	0	0	0	0	0	0	0	0	0	0	0	0	0
species	Halomonas sp. A40-4	1	0	0	0	0	0	0	0	0	0	0	0	0	1	0	0	0	0	0	0	0	0
species	Vulcanisaeta distributa	0	0	0	1	0	0	0	0	0	0	0	0	0	0	0	0	0	0	0	0	0	0
species	Serratia liquefaciens	0	0	0	0	0	0	0	0	0	0	0	0	0	0	0	0	0	1	0	0	0	0
species	Shigella flexneri	1	0	7	0	0	0	0	0	0	0	0	4	0	1	0	0	0	0	1	0	0	1
species	Rhodococcus sp. X156	1	0	0	0	0	0	0	0	1	0	0	0	0	0	0	0	0	0	0	0	0	0
species	Moritella marina	9	2	3	3	15	1	8	6	9	68	12	17	3	14	1	20	43	10	35	15	16	2
species	Yersinia enterocolitica	1	0	1	0	0	0	0	0	0	0	0	2	0	0	0	0	1	0	1	0	0	0
species	Yersinia pestis	4	0	4	1	0	2	1	0	5	1	0	6	0	0	0	2	5	0	1	0	2	4
species	Arsenophonus nasoniae	0	0	0	2	0	0	0	0	0	0	1	1	0	0	0	0	0	0	0	0	0	1
species	Streptococcus pseudoporcinus	3	0	1	0	0	0	0	3	0	0	1	0	0	1	0	0	0	0	0	0	0	0
species	Aeromonas caviae	0	0	0	0	1	0	0	0	0	0	0	0	0	1	0	0	0	0	0	0	0	0
species	Moorea producens	0	0	0	0	1	0	0	0	0	0	0	0	0	0	0	0	0	0	0	0	0	0
species	Aeromonas schubertii	0	0	3	0	0	0	0	0	0	0	1	0	2	0	0	0	0	0	0	2	0	0
species	Aeromonas veronii	0	0	10	0	0	0	0	0	0	0	2	2	3	0	0	0	0	0	0	2	0	0
species	Solibacillus sp. R5-41	0	0	0	0	1	0	2	0	0	0	0	0	1	0	0	2	0	0	0	1	0	1
species	Desulfoglaeba alkanexedens	0	1	0	0	0	0	0	1	0	0	0	1	0	0	0	0	1	0	0	0	0	0
species	Pedobacter sp. CJ43	0	0	1	0	1	0	0	0	0	0	0	0	0	1	0	0	0	1	0	0	0	0
species	Vibrio cholerae	1	0	5	3	1	0	0	0	4	0	1	0	2	1	0	6	0	2	1	7	0	1
species	Corynebacterium nuruki	0	0	0	0	0	0	0	0	1	0	0	0	0	0	0	0	0	0	0	0	0	0
species	Vibrio parahaemolyticus	0	0	0	1	0	0	0	0	0	1	0	1	0	0	0	0	0	0	0	0	0	0
species	Vibrio vulnificus	0	0	0	0	0	0	0	0	0	0	0	0	0	0	0	0	0	0	0	0	0	0
species	Vibrio mimicus	0	1	0	0	0	0	0	0	0	0	0	0	0	0	0	0	0	0	0	0	0	0
species	Staphylococcus equorum	0	0	0	1	0	0	1	0	0	0	0	0	0	0	0	0	1	0	0	0	0	0
species	Vibrio campbellii	0	0	0	0	0	0	0	0	0	0	0	0	0	0	0	0	0	0	2	0	0	0
species	Candidatus Hepatoplasma crinochetorum	2	1	0	7	0	1	4	1	2	0	1	1	0	0	0	2	4	1	0	5	0	2
species	Lachnoclostridium phytofermentans	12	61	402	157	335	68	144	412	388	242	566	463	15	80	2	189	405	438	220	90	118	114
species	Nordella sp. HKS 07	0	0	0	0	0	0	0	0	0	0	0	0	0	0	0	0	1	0	1	0	0	0
species	Fulvivirga sp. S481	0	0	1	0	0	0	0	0	1	0	0	0	0	0	0	0	0	0	0	0	0	0
species	Collinsella aerofaciens	34	20087	329	2893	799	1797	1813	1715	50	1752	1573	501	8849	2689	0	962	1968	1066	985	800	1521	294
species	Rothia sp. ZJ932	1	1	0	0	1	0	1	2	0	1	2	0	2	0	0	3	1	0	1	0	2	0
species	Plesiomonas shigelloides	0	0	1	0	0	0	0	0	0	0	0	0	0	0	0	0	0	0	0	0	0	0
species	Cupriavidus taiwanensis	0	0	0	0	0	0	0	0	0	0	0	0	0	0	0	0	0	0	0	0	0	0
species	Miniimonas sp. S16	0	0	0	0	0	0	0	0	0	0	0	0	0	0	0	0	0	0	0	0	0	0
species	Porphyromonas crevioricanis	0	0	0	0	0	1	1	0	0	0	0	0	1	0	0	0	1	0	0	0	0	0
species	Aggregatibacter actinomycetemcomitans	2	2	1	2	2	3	3	1	1	0	1	1	1	2	1	2	1	1	2	1	3	2
species	Actinobacillus pleuropneumoniae	0	0	0	0	1	0	0	0	0	0	0	0	0	0	0	0	0	0	0	0	1	0
species	Streptomyces aquilus	0	0	0	0	0	0	0	0	0	0	0	0	0	0	0	0	0	0	0	0	0	0
species	Actinobacillus lignieresii	0	0	0	0	0	0	0	0	0	0	0	0	0	0	0	0	0	0	0	0	0	0
species	secondary endosymbiont of Trabutina mannipara	0	0	0	1	0	0	24	0	8	0	0	0	0	0	0	19	0	15	0	3	0	16
species	Haemophilus haemolyticus	0	0	0	1	1	0	0	0	0	0	0	0	0	1	0	0	1	0	1	1	1	0
species	Planomicrobium glaciei	5	1	0	3	2	1	1	1	0	1	0	0	10	1	0	1	0	3	0	5	1	0
species	Haemophilus influenzae	2	2	0	1	1	2	1	1	0	0	0	0	0	3	1	2	2	0	0	0	4	0
species	Avibacterium paragallinarum	0	0	0	0	0	0	0	0	0	0	0	0	0	0	0	0	0	0	0	0	0	0
species	Haemophilus parainfluenzae	6	4	5	6	7	7	4	6	1	3	8	3	7	4	7	5	5	5	3	4	8	7
species	Histophilus somni	0	0	1	0	1	0	0	0	0	0	0	0	0	0	0	0	0	0	0	0	0	0
species	Aggregatibacter aphrophilus	1	0	0	0	1	0	0	1	0	0	0	0	0	0	0	0	1	0	0	1	0	0
species	Pantoea stewartii	0	0	0	2	0	0	0	1	4	0	1	3	0	0	0	1	0	0	1	0	1	0
species	Haemophilus parahaemolyticus	0	0	0	0	0	0	0	0	0	0	0	0	0	0	1	0	0	0	0	0	0	0
species	Pseudanabaena sp. PCC 7367	0	0	0	0	0	0	0	2	0	0	0	0	0	0	0	0	0	0	0	1	0	0
species	Streptococcus pantholopis	15	59	19	43	7	50	21	94	16	89	93	64	94	70	0	26	53	11	27	13	151	10
species	Glaesserella parasuis	0	0	0	0	0	0	0	0	0	0	0	0	1	0	0	0	0	0	0	0	0	0
species	Winogradskyella sp. PG-2	0	0	0	0	0	0	0	0	0	0	0	0	0	0	0	0	0	1	0	0	0	0
species	Lactobacillus sp. 3B(2020)	0	2	53	55	34	2	699	19	3	0	14	0	1	2	0	85	0	77	2	190	35	38
species	Aggregatibacter segnis	0	1	1	0	1	0	0	0	0	0	0	0	0	0	0	0	0	0	0	0	0	0
species	Pasteurella multocida	0	2	0	2	0	0	1	0	0	1	0	0	1	0	0	0	0	0	0	0	0	2
species	Candidatus Planktophila lacus	0	1	4	0	0	0	0	0	1	0	0	0	1	0	0	1	1	0	0	0	0	0
species	Gallibacterium anatis	0	0	0	0	0	0	0	0	0	1	0	0	0	0	0	0	0	0	0	0	0	0
species	Candidatus Nanopelagicus hibericus	0	0	0	0	0	0	0	0	1	0	0	0	0	0	0	0	0	0	0	0	0	0
species	Candidatus Fokinia solitaria	0	0	0	0	0	0	1	0	0	0	0	0	0	0	0	0	0	0	0	0	0	1
species	Candidatus Planktophila vernalis	0	0	0	0	0	0	0	0	0	0	0	0	0	0	0	0	0	0	0	0	0	0
species	Anaplasma marginale	0	0	0	0	0	0	0	0	0	0	0	0	0	0	0	0	0	0	0	0	0	0
species	Agarilytica rhodophyticola	1	0	0	0	0	0	0	0	0	0	0	1	0	0	0	0	0	0	0	0	0	0
species	Coxiella burnetii	0	0	0	0	0	0	0	0	0	1	0	0	0	0	0	0	0	0	0	0	0	0
species	Thermobacillus composti	3	0	0	3	5	0	0	0	2	0	1	1	4	0	0	1	0	2	0	2	0	0
species	Orientia tsutsugamushi	0	0	0	1	1	1	0	0	0	0	0	0	0	0	0	0	0	1	0	1	0	0
species	Rickettsia akari	0	0	0	0	0	0	0	0	0	0	0	0	0	0	0	0	0	0	0	0	0	0
species	Desulfofarcimen acetoxidans	0	2	2	9	5	4	4	2	4	4	2	3	0	1	0	3	1	2	2	0	1	0
species	Aneurinibacillus sp. XH2	0	1	3	3	1	2	3	0	1	0	0	0	4	1	0	2	0	0	1	3	2	1
species	Anaerostipes rhamnosivorans	139	84	1293	316	198	70	220	47	216	33	38	131	41	65	7	246	80	96	141	207	24	233
species	Bacteroides fragilis	2	0	10	7	10	1	2	0	1	0	0	3	0	1	0	4	3	2	0	1	3	6
species	Phreatobacter cathodiphilus	0	0	0	0	0	0	0	0	0	2	3	0	0	0	0	0	0	0	0	3	0	0
species	Bacteroides thetaiotaomicron	1	0	0	0	0	0	0	0	0	0	0	0	0	0	0	0	0	0	0	0	1	0
species	Muriicola sp. MMS17-SY002	16	2	0	9	262	1	160	2	81	7	1	102	0	0	0	21	0	159	0	2	0	678
species	Bacteroides uniformis	14	6	138	16	55	7	11	0	30	1	0	65	0	0	0	18	17	6	1	3	42	52
species	Phocaeicola vulgatus	1029	0	11	3	23	1	7	0	0	26	6	134	5	9	0	2	1	2	7	0	564	4
species	Parabacteroides distasonis	234	141	396	161	478	83	102	17	58	29	7	390	26	55	0	276	171	138	181	80	756	714
species	Campylobacter gracilis	0	0	0	0	0	0	0	0	0	0	0	0	0	0	0	0	0	0	0	0	0	0
species	Phaeobacter porticola	0	0	0	0	0	1	0	0	0	0	0	0	0	0	1	0	0	0	0	0	0	0
species	Campylobacter ureolyticus	0	0	0	0	0	0	0	0	0	0	0	0	0	0	0	0	0	0	0	0	0	0
species	Pseudoalteromonas ulvae	0	0	0	0	0	0	0	0	0	0	0	0	0	0	0	0	1	0	0	0	0	0
species	Butyrivibrio fibrisolvens	225	32	3240	1645	3156	371	1120	4671	6587	110	5511	568	246	24	22	1778	183	1308	112	1776	59	4456
species	Mycolicibacterium sp. LJ126	0	0	0	1	0	0	0	0	0	0	0	0	0	0	0	0	0	0	0	0	0	0
species	Desulfosporosinus acidiphilus	74	29	68	68	123	98	52	13	105	10	4	94	43	2	0	73	20	38	14	79	4	85
species	Fibrobacter succinogenes	12	0	20	3	7	0	1	2	5	6	1	7	4	2	0	8	4	1	4	2	16	4
species	Spongiibacter sp. CSC3.9	0	0	0	0	0	0	0	0	1	0	0	0	0	0	0	0	0	0	0	0	0	0
species	Adhaeribacter radiodurans	0	0	0	0	0	0	0	0	0	0	0	0	0	0	0	1	0	0	0	0	0	0
species	Desulfovibrio alaskensis	1259	253	1	0	1	0	3	26	4	9	24	11	59	376	2	1	441	0	1787	5	0	140
species	Porphyromonas gingivalis	48	3	6	2	4	2	1	0	7	0	0	1	0	1	0	2	4	1	15	1	2	3
species	Microbulbifer sp. YPW1	5	5	1	12	8	8	6	18	2	26	19	6	11	7	0	8	26	4	16	7	9	8
species	Metabacillus sp. KUDC1714	2	7	3	1	3	0	6	3	5	1	4	1	17	7	0	7	11	0	10	2	2	1
species	Prevotella ruminicola	16	1	4	1	1	2	0	0	0	0	0	0	0	2	0	2	0	1	6	7	0	2
species	Wolinella succinogenes	0	2	2	0	2	0	2	0	0	0	0	1	0	0	0	4	0	0	2	0	5	1
species	Fusobacterium nucleatum	1	0	0	5	3	2	0	2	1	3	3	32	1	0	1	3	2	1	2	1	13	1
species	Escherichia marmotae	0	0	0	0	0	0	0	0	0	0	1	0	0	0	0	0	0	0	0	0	0	0
species	Faecalibacterium prausnitzii	1613	233	3796	5215	6739	453	4798	6433	1443	68407	9219	9119	1422	7048	13	15933	34157	6953	33216	6243	13321	2507
species	Paenibacillus sp. JNUCC-31	0	0	0	0	0	0	1	0	0	0	0	0	0	0	0	0	0	0	0	0	0	0
species	Anaerocolumna sedimenticola	2	3	526	366	430	66	236	37	727	21	39	25	1	1	5	496	161	349	14	400	1	388
species	Mycoplasma sp. Mirounga ES2805-ORL	0	0	0	0	0	0	0	0	0	0	0	0	0	0	0	0	0	0	0	0	0	0
species	Mycoplasma sp. Phocoena C-264-GEN	0	0	0	0	0	0	0	0	1	0	0	0	0	0	0	0	0	0	0	0	0	0
species	Mycoplasma sp. Mirounga ES2806-NAS	0	0	1	1	0	0	1	0	0	0	0	0	0	0	0	0	0	0	0	1	0	3
species	Syntrophomonas wolfei	3	0	1	2	7	0	2	3	2	0	2	0	2	1	0	0	1	0	1	0	0	2
species	Pectinatus frisingensis	0	0	27	68	22	1	7	1	3	0	0	0	0	1	0	17	0	14	4	67	0	24
species	Desulfocurvibacter africanus	1	0	0	3	1	0	0	0	0	0	0	3	0	1	0	4	0	0	2	4	1	0
species	Desulfovibrio desulfuricans	1473	43	349	86	410	2548	2	710	8611	1080	465	14743	11	108	1	16	611	59	20	426	99	14904
species	Desulfovibrio gigas	2	0	1	1	0	3	0	0	1	0	0	1	0	1	0	3	0	1	0	0	0	0
species	Maridesulfovibrio salexigens	0	0	0	1	0	0	0	0	0	0	0	0	0	0	0	0	0	0	0	0	0	0
species	Desulfovibrio vulgaris	1506	165	179	99	99	87	78	46	429	29	48	253	45	547	3	176	823	67	1100	89	54	674
species	Desulfococcus multivorans	0	0	0	0	1	0	0	0	1	0	0	0	0	0	0	1	0	0	0	1	0	0
species	Methanobacterium lacus	0	0	0	0	0	0	0	0	0	0	0	0	0	0	0	0	0	0	0	0	0	0
species	Clostridium sp. JN-1	0	0	1	0	0	0	0	0	2	1	2	0	0	1	0	1	1	2	1	0	0	2
species	Desulfomicrobium baculatum	2	0	0	1	0	0	1	0	2	0	0	0	0	0	0	0	1	0	1	1	0	1
species	Mycoplasma crocodyli	0	0	0	0	0	0	0	0	0	0	0	0	0	0	0	0	0	0	0	0	0	0
species	Desulfovibrio piger	104	5	202	263	457	109	36	10	27	3	12	429	1	86	0	407	70	441	14	190	139	27
species	Acidaminococcus fermentans	2	0	0	0	0	0	0	0	0	0	0	0	0	0	0	0	0	0	1	0	5	0
species	Megasphaera elsdenii	0	0	5	0	4	0	2	0	3	0	1	2	0	0	0	0	1	1	1	0	0	1
species	Litoricola lipolytica	0	0	0	1	0	0	0	0	0	0	0	0	0	1	0	0	0	0	0	0	0	0
species	Nitrobacter hamburgensis	0	0	0	1	0	0	0	0	0	0	0	0	0	1	0	0	0	0	0	0	0	0
species	Nitrosomonas europaea	0	0	0	0	0	0	0	0	0	0	0	0	0	0	0	0	0	0	0	0	0	0
species	Nitrosomonas eutropha	0	0	0	0	0	1	0	0	0	0	0	0	0	0	0	0	0	0	0	0	0	0
species	Candidatus Deianiraea vastatrix	0	0	1	0	0	0	0	0	0	1	0	0	0	0	0	1	0	0	0	0	0	0
species	Thiomonas intermedia	0	0	0	1	0	0	0	0	0	0	0	0	0	0	0	0	0	1	0	0	0	0
species	Acidithiobacillus thiooxidans	0	0	0	1	0	1	2	1	0	1	0	1	1	0	0	0	0	1	0	0	0	0
species	Luteolibacter luteus	0	0	0	1	1	0	0	1	0	0	0	0	0	0	0	1	0	0	1	0	0	0
species	Hydrogenobacter thermophilus	1	0	0	0	1	0	1	2	1	6	2	1	0	1	0	4	4	0	3	0	2	0
species	Pseudomonas sp. BJP69	2	0	4	7	6	8	4	0	8	1	2	11	4	2	0	6	0	7	2	2	2	5
species	Geobacter sp. FeAm09	1	0	0	0	0	0	0	0	0	0	0	0	0	0	0	0	0	0	0	0	0	0
species	Candidatus Sulcia muelleri	6	2	14	19	32	1	17	0	17	4	1	9	0	1	0	33	2	17	2	3	2	19
species	Neorickettsia sennetsu	0	0	0	0	0	0	0	0	0	1	0	0	0	0	0	0	0	0	0	0	0	0
species	Wolbachia pipientis	0	0	0	1	1	0	0	0	0	0	0	0	0	0	0	0	2	0	0	0	0	2
species	Helicobacter sp. MIT 01-6242	0	0	1	0	4	0	1	0	0	0	0	0	0	0	0	1	1	0	0	0	1	0
species	Bacteriovorax stolpii	0	0	4	0	1	0	1	2	0	0	0	0	0	0	0	3	0	0	0	0	0	1
species	Helicobacter canadensis	0	0	0	0	1	0	0	0	0	0	0	0	0	0	0	0	0	0	0	0	0	0
species	Bacillus marisflavi	0	0	0	0	0	1	0	0	0	0	0	0	0	0	0	0	0	0	0	0	0	0
species	Murdochiella vaginalis	0	0	1	2	4	0	4	1	0	0	0	0	2	0	0	2	0	1	0	1	1	0
species	Ezakiella massiliensis	0	0	0	0	0	3	0	0	1	1	1	0	2	0	0	1	0	0	0	0	0	0
species	Candidatus Tremblaya princeps	0	0	0	0	0	0	0	0	0	0	0	0	0	0	0	0	0	1	0	0	0	0
species	Selenomonas ruminantium	1	0	50	68	65	1	16	1	22	18	2	4	1	2	0	44	6	108	6	24	10	141
species	Flavobacterium indicum	0	0	0	0	1	0	0	0	1	0	0	0	0	1	0	0	1	0	0	0	0	0
species	Cellulophaga lytica	0	0	1	0	0	0	3	0	0	0	0	0	0	0	0	1	0	1	0	0	0	0
species	Trueperella bialowiezensis	0	0	0	0	0	0	0	0	0	0	0	0	0	0	0	0	0	0	0	0	0	0
species	Cytophaga hutchinsonii	0	0	0	2	7	0	1	0	0	0	0	0	0	0	0	0	0	0	0	0	0	2
species	Methanobrevibacter millerae	0	0	0	0	0	0	0	0	0	0	0	0	0	0	0	0	0	0	0	0	0	0
species	Hyphomonas sp. KY3	0	0	0	0	0	0	0	0	0	0	0	0	0	0	0	0	0	1	0	0	0	0
species	Desulfobulbus oligotrophicus	0	0	0	0	0	1	0	0	0	0	0	0	0	0	0	0	0	1	0	0	0	0
species	Solitalea canadensis	0	0	0	0	0	0	0	0	0	0	0	0	0	0	0	0	0	0	0	0	0	0
species	Streptococcus pasteurianus	0	0	0	0	0	0	0	0	0	2	0	0	0	0	0	0	0	0	0	0	0	0
species	Paenibacillus psychroresistens	0	0	1	0	1	0	0	2	0	0	0	0	0	1	0	0	1	1	0	1	0	0
species	Marivirga tractuosa	0	0	0	0	1	0	0	0	0	0	0	0	0	0	0	0	0	0	0	0	0	0
species	Saprospira grandis	0	0	1	1	0	0	0	0	0	0	0	0	0	0	0	1	0	0	0	0	0	0
species	Weeksella virosa	0	0	40	33	47	0	21	0	7	0	0	2	0	0	2	28	1	6	2	5	0	39
species	Capnocytophaga gingivalis	0	2	3	1	6	0	1	1	2	2	0	1	0	0	2	2	0	2	2	0	1	2
species	Capnocytophaga sputigena	0	0	0	0	0	0	0	0	0	0	0	0	0	0	0	0	0	0	0	0	0	0
species	Bacteroides cellulosilyticus	0	0	5	1	1	0	0	0	2	0	0	0	0	0	0	0	0	0	0	0	0	3
species	Neisseria zalophi	0	0	0	0	1	0	0	0	0	0	0	0	0	0	0	0	0	0	0	0	0	0
species	Allochromatium vinosum	1	0	0	0	0	0	0	0	0	1	0	0	0	0	0	0	0	0	0	0	0	0
species	Thermochromatium tepidum	0	0	0	1	0	1	0	0	0	1	0	0	0	0	0	0	0	1	0	0	0	0
species	Halorhodospira halochloris	0	0	0	0	0	0	0	0	0	0	0	0	0	0	0	0	0	0	0	0	0	0
species	Halorhodospira halophila	0	0	0	0	0	0	0	0	0	0	0	0	0	0	0	0	0	1	0	0	0	0
species	Desulfomicrobium orale	1	0	16	7	7	1	1	0	12	0	0	2	0	0	0	7	0	15	0	1	0	20
species	Cereibacter sphaeroides	0	0	0	0	0	0	0	0	0	0	0	0	0	0	0	0	0	0	0	0	0	1
species	Pragia fontium	0	0	0	0	0	0	0	0	0	0	0	0	0	0	0	0	0	0	0	0	0	0
species	Rhodomicrobium vannielii	5	1579	1419	2321	310	4307	1574	4402	137	358	5143	1501	1754	2370	6	1099	5097	1037	125	616	14	3624
species	Rhodobacter blasticus	0	0	0	0	0	0	0	0	0	0	0	0	0	0	0	0	0	0	0	0	1	0
species	Photobacterium gaetbulicola	0	0	0	1	0	0	0	0	1	0	0	2	0	0	0	2	0	0	0	0	0	0
species	Rhodopseudomonas palustris	0	3	0	0	0	0	0	0	0	0	0	0	0	0	0	0	0	0	0	0	2	0
species	Bombilactobacillus bombi	0	2	1	0	0	0	10	0	0	0	1	0	0	0	0	0	1	5	0	1	1	0
species	Serratia plymuthica	0	1	0	0	0	0	0	0	0	0	0	4	0	1	0	0	0	0	0	0	0	0
species	Actinomyces marmotae	0	0	0	0	0	0	0	0	0	0	0	0	0	0	0	0	0	0	0	0	0	0
species	Pararhodospirillum photometricum	0	0	0	0	0	0	0	0	0	0	0	0	0	0	0	0	0	0	0	0	0	0
species	Rhodospirillum rubrum	0	0	0	0	0	0	0	0	0	0	0	0	0	0	0	0	0	0	0	0	1	0
species	Chryseobacterium piperi	0	0	0	0	0	0	0	0	0	0	0	0	0	1	0	0	0	0	0	0	0	0
species	Aneurinibacillus soli	3	1	2	1	2	3	2	0	1	0	0	1	1	0	0	2	0	4	1	2	0	0
species	Chlorobium phaeobacteroides	0	0	1	1	0	0	0	0	1	0	0	0	0	0	0	0	0	0	1	1	1	1
species	Schleiferilactobacillus harbinensis	0	0	0	0	0	0	0	0	0	0	0	0	0	0	0	0	0	2	0	0	0	0
species	Coriobacterium glomerans	0	31	2	25	7	9	8	17	2	3	13	5	23	1	0	6	21	4	12	1	9	5
species	Salaquimonas pukyongi	0	0	1	0	0	0	0	0	0	0	0	0	0	0	0	0	0	0	0	0	0	0
species	Mycobacterium noviomagense	0	0	0	0	0	0	0	0	0	0	0	0	0	0	0	0	0	0	0	0	0	0
species	Oenococcus kitaharae	1	0	0	1	0	0	0	0	0	0	0	0	0	0	0	0	0	0	0	0	0	0
species	Clostridium sp. AWRP	0	0	0	0	0	0	1	0	1	0	0	0	0	0	0	0	1	2	0	0	0	0
species	Paenibacillus rhizovicinus	0	0	0	0	0	1	0	0	0	0	0	0	0	0	0	0	0	0	0	0	0	0
species	Alistipes onderdonkii	0	0	8	3	0	0	0	0	9	0	0	0	0	0	0	2	0	0	0	1	0	9
species	Alistipes shahii	0	0	0	3	0	1	0	0	1	0	0	0	0	1	0	0	2	0	0	0	8	0
species	Candidatus Arthromitus sp. SFB-rat-Yit	35	57	1215	71	230	0	222	0	43	0	0	4	0	4	0	68	0	16	70	116	165	27
species	Rhodocytophaga rosea	0	0	0	0	0	0	0	0	0	0	0	1	0	0	0	0	0	0	0	0	0	0
species	Bacillus velezensis	151	46	122	440	427	501	228	173	57	87	204	259	185	14	3	239	23	367	325	290	156	237
species	Gemmatirosa kalamazoonesis	0	0	0	0	0	0	0	0	0	1	0	0	0	0	0	0	0	0	0	0	0	0
species	Bacillus cohnii	0	0	0	0	0	0	0	0	0	0	0	0	0	0	0	0	0	0	0	0	0	0
species	Anabaena cylindrica	0	0	0	0	0	0	0	0	1	0	0	0	0	0	0	0	0	0	0	0	0	0
species	Anoxybacillus flavithermus	0	1	1	0	0	0	0	0	0	0	0	0	1	0	0	1	1	0	0	1	0	0
species	Flavobacterium sp. LPB0248	0	0	0	0	0	0	1	0	0	0	0	0	0	0	0	2	0	0	0	0	0	1
species	Aeribacillus pallidus	0	0	0	0	0	0	0	0	0	0	0	0	0	0	0	0	0	0	0	0	0	0
species	Geobacillus thermodenitrificans	0	0	17	16	5	3	2	0	5	1	0	0	4	0	0	10	0	17	0	18	0	21
species	Geobacillus thermoleovorans	0	0	0	2	1	0	0	0	1	0	0	0	0	0	0	0	0	1	0	0	0	0
species	Candidatus Atelocyanobacterium thalassa	0	0	0	0	0	1	0	0	0	0	0	0	0	0	0	0	0	0	0	0	0	0
species	Vibrio alfacsensis	0	0	0	1	0	0	0	0	0	0	0	0	0	0	0	0	0	0	0	1	0	0
species	Kyrpidia tusciae	0	0	1	0	0	0	0	0	0	0	0	0	0	0	0	0	0	0	1	0	0	0
species	Enterococcus avium	0	0	0	0	0	0	1	4	0	0	0	0	3	0	0	0	0	0	0	0	0	0
species	Rickettsia raoultii	0	1	1	2	1	0	1	0	0	1	0	1	3	0	1	0	0	5	2	2	1	0
species	Acetobacterium woodii	0	0	1	0	0	0	0	0	0	0	0	0	0	0	0	0	0	0	0	0	0	0
species	Lactobacillus johnsonii	0	0	276	934	28	0	162	33	3	0	29	0	0	0	0	22	5	34	0	28	36	9
species	Gudongella oleilytica	1	0	24	53	49	79	30	42	4	6	70	6	265	3	0	27	1	21	11	2	1	18
species	Leuconostoc citreum	0	0	1	2	1	0	0	0	0	1	0	0	1	0	0	0	0	0	0	1	0	0
species	Trichodesmium erythraeum	0	0	1	0	0	1	0	0	1	2	0	2	0	0	0	1	0	0	0	0	0	0
species	Cohnella abietis	0	0	0	0	0	0	0	0	0	0	0	0	0	0	0	0	0	0	0	0	0	0
species	Rickettsia montanensis	0	0	0	1	0	0	0	1	0	0	1	0	0	0	0	0	0	0	0	0	0	0
species	Vespertiliibacter pulmonis	0	0	0	0	0	0	0	0	0	0	0	0	0	0	0	1	0	0	0	0	0	1
species	Piscirickettsia salmonis	0	0	0	1	0	0	0	0	0	0	0	0	0	0	0	0	0	0	0	0	0	0
species	Leuconostoc mesenteroides	0	0	0	0	0	0	3	0	1	0	0	0	0	0	0	0	0	0	0	2	0	0
species	Leuconostoc lactis	0	0	0	0	0	0	0	0	0	0	0	0	0	0	0	0	0	0	0	0	0	0
species	Oenococcus oeni	0	0	0	0	0	1	0	1	0	0	0	0	0	0	0	0	0	0	0	0	0	0
species	Weissella paramesenteroides	0	0	1	0	0	0	0	0	0	0	0	0	0	0	0	1	0	0	0	0	0	0
species	Catenovulum sp. CCB-QB4	1	0	1	0	0	0	0	0	0	0	1	0	1	0	0	0	0	0	1	7	0	0
species	Leuconostoc carnosum	0	0	0	0	0	0	0	0	0	0	0	0	0	0	0	0	0	0	0	0	0	0
species	Pediococcus acidilactici	0	0	0	1	1	1	6	0	1	1	0	0	0	1	0	2	0	3	1	2	2	0
species	Pediococcus pentosaceus	0	0	0	0	0	0	0	0	0	0	0	0	0	0	0	0	0	0	0	0	0	0
species	Finegoldia magna	1	0	32	20	108	7	30	1	0	1	0	11	0	0	0	20	1	14	0	7	1	40
species	Ruminococcus albus	197	171	568	231	188	105	105	13	574	10	23	94	3	61	0	211	354	81	94	1092	112	466
species	Clostridium estertheticum	3	8	209	404	470	7	160	11	145	6	13	8	10	7	1	92	14	165	20	339	6	423
species	Rahnella aquatilis	0	0	0	0	0	0	0	0	0	0	0	0	0	0	0	0	0	0	0	0	0	1
species	Staphylococcus aureus	15	103	148	148	134	29	157	76	34	39	71	37	107	38	1	109	35	93	37	127	83	121
species	Echinicola strongylocentroti	0	0	0	0	0	0	0	0	0	0	0	0	0	0	0	0	0	0	0	0	0	0
species	Beggiatoa leptomitoformis	1	0	0	0	0	1	1	0	0	0	1	4	0	0	0	1	4	0	0	0	1	3
species	Staphylococcus epidermidis	0	0	30	31	12	0	8	0	25	0	1	0	1	0	0	21	2	13	2	23	1	25
species	Staphylococcus haemolyticus	0	0	0	0	0	0	0	0	0	0	0	0	0	0	0	0	0	0	0	0	0	0
species	Oblitimonas alkaliphila	1	0	0	0	1	0	0	0	1	1	0	1	0	0	1	2	0	0	0	0	0	0
species	Staphylococcus hyicus	0	0	0	0	0	0	1	0	1	0	0	0	0	0	0	0	0	0	0	1	0	0
species	Staphylococcus hominis	3	42	0	0	0	22	1	39	6	10	46	42	103	6	0	0	8	1	7	0	14	2
species	Staphylococcus warneri	0	1	0	1	0	0	0	0	0	0	0	0	0	0	0	2	0	0	0	0	0	0
species	Moraxella osloensis	0	0	1	0	0	0	0	0	0	0	0	0	0	0	0	0	0	0	0	0	0	0
species	Staphylococcus schleiferi	0	0	1	0	0	0	0	1	1	0	0	0	1	0	0	0	0	0	0	1	0	0
species	Mammaliicoccus sciuri	1	1	3	3	1	2	1	2	0	2	2	0	5	1	0	4	2	0	1	1	0	0
species	Sulfitobacter mediterraneus	0	0	1	0	0	0	0	0	0	0	0	0	0	0	0	0	0	0	0	0	0	0
species	Leuconostoc garlicum	0	0	0	0	0	0	0	0	0	0	0	0	0	0	0	0	0	0	0	0	0	0
species	Streptococcus gordonii	0	1	0	0	0	0	0	3	0	0	0	2	0	1	0	0	0	0	0	0	0	0
species	Streptococcus salivarius	0	0	1	1	0	1	1	1	0	2	2	1	1	1	0	0	2	1	0	2	5	0
species	Streptococcus sanguinis	8	25	11	17	0	28	6	85	6	88	65	42	125	15	0	9	12	21	4	15	70	5
species	Streptococcus suis	5	15	14	15	2	6	5	13	1	11	19	16	28	9	0	1	9	6	4	5	21	1
species	Lysinibacillus sp. FJAT-51161	0	0	0	0	0	0	0	0	0	0	0	0	0	0	0	0	0	0	0	0	0	0
species	Streptococcus thermophilus	21	44	48	90	78	46	40	35	74	38	40	56	66	36	0	79	12	42	24	27	25	25
species	Streptococcus mutans	0	0	1	0	0	0	0	1	0	0	0	0	0	0	0	0	0	0	0	0	0	0
species	Streptococcus sobrinus	0	4	2	3	2	1	1	9	4	6	13	6	4	5	0	0	3	1	2	5	3	0
species	Streptococcus agalactiae	1	7	2	4	3	0	5	6	2	4	2	6	3	5	0	9	3	2	1	3	4	4
species	Desulfovibrio carbinoliphilus	0	0	0	0	0	1	0	0	0	0	1	0	0	0	0	0	0	1	0	0	0	0
species	Streptococcus pneumoniae	4	9	3	6	3	8	3	6	7	13	9	6	7	12	0	5	5	5	5	6	4	3
species	Streptococcus pyogenes	12	37	7	13	9	23	13	14	11	18	36	27	37	21	4	16	18	11	11	13	12	6
species	Pelodictyon phaeoclathratiforme	0	0	0	0	0	0	0	0	0	0	0	0	0	0	0	0	0	0	0	0	0	0
species	Streptococcus acidominimus	0	1	0	5	0	0	2	2	0	0	1	1	2	0	0	0	0	0	0	2	0	0
species	Corynebacterium imitans	10	149	6	8	7	3	8	26	3	8	20	5	7	54	0	0	33	8	18	4	82	3
species	Streptococcus anginosus	0	0	0	0	0	0	0	0	0	0	0	1	0	0	0	0	0	0	0	0	0	0
species	Streptococcus dysgalactiae	1	5	1	0	0	5	0	4	2	2	6	1	4	1	0	0	0	1	1	1	5	0
species	Sphaerotilus natans	0	0	0	0	0	0	0	0	0	0	0	0	0	0	0	0	0	0	0	0	0	0
species	Streptococcus equi	0	4	1	1	0	0	0	0	1	1	2	2	3	5	0	1	1	0	0	0	0	0
species	Prevotella copri	222	98	28223	20365	9651	804	3793	10	19748	56	8	1343	12	310	4	5378	179	5102	154	1030	185	13321
species	Streptococcus intermedius	1	0	0	1	0	0	1	1	0	0	1	0	1	0	0	0	0	0	0	0	0	0
species	Streptococcus ratti	0	0	0	0	0	0	0	0	0	0	0	0	2	0	0	0	2	0	0	0	0	0
species	Streptococcus sp. I-P16	0	0	0	0	0	0	0	0	0	0	0	0	0	0	0	0	0	0	0	0	0	0
species	Solimonas sp. K1W22B-7	0	0	0	0	0	0	0	0	1	1	0	0	0	0	0	2	0	0	0	0	0	0
species	Streptococcus ferus	2	3	1	3	1	1	2	4	0	4	3	3	3	5	0	5	5	1	0	0	7	0
species	Streptococcus iniae	1	4	0	1	1	1	2	1	0	1	2	1	4	0	0	2	0	1	5	3	1	1
species	Hymenobacter sp. PAMC 26554	0	0	0	0	0	0	0	0	0	0	0	0	0	0	0	0	0	1	0	0	0	0
species	Mycoplasma sp. Pen4	0	0	0	0	0	0	0	0	0	0	0	0	0	0	0	0	0	0	0	0	0	0
species	Streptococcus parauberis	0	0	0	0	0	0	0	0	0	0	0	0	0	1	0	0	0	0	1	0	0	0
species	Enterococcus faecalis	758	510	2479	1131	1294	4291	918	316	1556	876	459	768	4006	190	147	1137	332	2082	481	1337	427	1230
species	Enterococcus faecium	18	4	47	9	19	119	14	3	35	18	4	8	111	6	1	9	5	28	5	23	11	17
species	Enterococcus gallinarum	0	1	0	0	0	0	0	0	0	0	0	0	0	0	0	0	0	0	0	0	0	0
species	Enterococcus hirae	0	6	13	2	0	3	3	2	1	2	2	0	1	1	0	1	0	1	1	1	1	0
species	Entomomonas moraniae	0	0	0	0	0	0	0	0	0	0	0	0	0	0	0	0	0	0	0	0	0	0
species	Apilactobacillus kunkeei	0	0	0	0	0	0	0	0	0	0	0	0	0	0	0	1	0	0	0	0	0	0
species	Lactococcus lactis	1	15	0	0	0	5	1	1	0	1	3	0	4	9	0	0	3	0	0	0	5	0
species	Sulfuricurvum kujiense	1	0	5	1	0	0	0	0	1	0	0	0	1	0	0	0	0	1	0	1	0	0
species	Lactococcus cremoris	6	98	1	0	0	29	1	26	0	9	23	3	23	23	0	0	7	0	15	0	54	0
species	Lactococcus garvieae	0	0	0	0	0	0	0	0	0	0	0	0	0	0	0	0	0	0	0	0	0	0
species	Ignavibacterium album	0	0	0	1	0	0	0	0	0	0	0	0	0	0	0	0	0	1	0	0	2	0
species	Alicyclobacillus sp. TC	0	0	0	0	1	0	0	0	0	0	0	0	0	0	0	0	0	0	0	0	0	0
species	Lactococcus raffinolactis	0	0	0	0	0	0	0	0	0	0	0	0	0	0	0	0	0	2	0	0	0	0
species	Kroppenstedtia eburnea	0	0	0	0	0	0	0	0	0	0	0	0	0	0	0	0	0	0	0	0	0	0
species	Lichenicola cladoniae	0	0	0	0	1	0	0	0	0	0	0	0	0	0	0	0	0	0	0	0	0	0
species	Aerococcus urinae	0	0	1	1	1	1	0	0	0	0	0	0	0	0	0	0	0	1	0	0	0	0
species	Sulfurimonas sp. GYSZ_1	0	0	0	0	0	0	0	0	0	0	0	0	0	0	0	0	0	0	0	0	0	0
species	Sandaracinus amylolyticus	1	1	2	1	0	0	2	0	0	0	0	0	1	1	0	1	1	2	0	1	0	1
species	Lancefieldella parvula	0	1	0	2	0	0	0	0	1	0	0	0	3	0	1	1	1	2	2	0	0	0
species	Bacillus amyloliquefaciens	220	13	559	163	446	1676	275	9	261	42	9	44	1555	3	2	249	12	505	9	279	10	391
species	Bacillus anthracis	3	11	7	18	6	4	8	1	2	6	0	15	5	0	0	5	1	6	3	13	3	12
species	Brevibacillus brevis	0	0	1	0	1	0	1	0	0	0	0	0	0	0	0	0	1	0	0	1	1	0
species	Desulfovibrio marinus	142	12	7	17	15	9	4	7	17	0	8	31	8	65	0	21	95	18	62	20	1	14
species	Yersinia entomophaga	0	0	1	0	0	0	0	0	0	0	0	0	0	0	0	0	0	0	0	0	0	0
species	Bacillus cereus	3	12	12	18	8	12	12	5	13	5	6	26	13	6	0	19	6	17	13	5	12	13
species	Coprococcus catus	1389	672	765	517	605	7650	1276	8909	897	2130	12461	1969	8787	1770	21	750	2485	1273	1439	422	6344	317
species	Bacillus circulans	0	0	0	0	0	0	0	1	0	0	0	0	0	0	0	0	0	0	0	0	1	0
species	Weizmannia coagulans	5	5	4	4	4	3	4	3	1	1	0	5	7	5	0	3	2	2	1	5	5	2
species	Caloranaerobacter azorensis	2	7	4	8	4	3	8	4	2	1	1	1	12	2	0	14	3	5	1	1	2	5
species	Priestia megaterium	0	0	1	0	0	0	1	1	1	1	1	0	2	0	0	1	0	0	0	0	1	0
species	Bacillus mycoides	0	3	4	3	0	3	1	1	3	0	0	1	6	0	0	0	0	3	1	0	1	3
species	Paenibacillus polymyxa	0	1	0	2	2	0	3	0	1	0	2	3	1	0	0	1	0	2	1	1	0	1
species	Peribacillus psychrosaccharolyticus	0	1	4	0	1	5	3	1	2	0	3	2	0	1	0	1	4	0	0	3	3	1
species	Nitrincola sp. KXZD1103	0	0	0	0	0	0	0	0	0	0	0	0	0	0	0	0	0	0	0	0	0	0
species	Bacillus cellulosilyticus	0	0	0	0	0	0	0	0	0	0	0	0	0	0	0	0	0	0	0	0	0	0
species	Lysinibacillus sphaericus	1	1	0	1	1	0	0	0	2	0	0	0	0	1	0	2	1	0	1	4	0	3
species	Bacillus subtilis	4	3	16	13	5	5	6	2	10	2	1	18	3	2	0	10	17	8	2	7	7	18
species	Parageobacillus thermoglucosidasius	0	0	0	0	0	0	0	0	0	0	0	0	0	0	0	0	0	0	0	0	0	0
species	Bacillus thuringiensis	15	19	16	16	13	6	42	8	14	7	11	21	11	4	0	20	10	15	20	16	20	11
species	Legionella waltersii	0	0	0	0	0	0	0	0	0	0	0	0	0	0	0	0	0	0	0	0	0	1
species	Desulfococcus oleovorans	0	0	0	0	1	0	0	0	0	0	0	1	0	0	0	0	0	0	0	0	1	0
species	Pelosinus sp. UFO1	0	1	0	0	1	0	0	0	0	0	0	2	0	0	0	0	0	0	0	0	0	0
species	Gemmatimonas aurantiaca	0	0	0	0	0	0	0	0	0	1	0	0	0	0	0	0	0	1	0	0	0	0
species	Bacillus atrophaeus	0	0	0	0	0	0	0	0	0	1	0	0	0	0	0	0	0	0	0	0	0	0
species	Luteimonas sp. YGD11-2	0	0	0	0	0	0	0	0	0	0	0	0	0	0	0	0	0	0	0	0	0	0
species	Candidatus Ruthia magnifica	0	0	0	1	0	0	0	0	0	0	0	0	0	0	0	0	0	0	0	0	0	0
species	Halobacteroides halobius	330	7623	3937	3442	3517	1574	2633	5019	1359	2030	5089	3860	1136	224	5	2448	2024	2220	2424	2256	1819	4611
species	Paenibacillus larvae	0	1	2	4	1	0	1	0	5	0	2	5	0	0	0	8	2	3	0	4	0	3
species	Brevibacillus laterosporus	2	0	0	0	2	0	0	0	2	1	0	5	0	0	0	1	4	0	0	0	0	2
species	Lederbergia lentus	0	1	0	0	0	0	0	0	0	0	0	2	0	0	0	0	0	0	0	0	0	0
species	Terribacillus goriensis	0	0	0	0	0	0	0	0	0	0	0	0	0	0	0	0	0	0	0	0	0	0
species	Bacillus methanolicus	0	0	0	0	0	0	0	0	0	0	0	0	0	0	0	0	0	0	0	0	0	0
species	Hymenobacter oligotrophus	0	0	0	0	0	0	0	0	0	0	0	1	0	0	0	0	0	0	0	0	0	0
species	Sphingomonas sp. YZ-8	0	0	0	0	2	0	0	0	0	0	1	0	0	0	0	1	0	0	0	0	0	0
species	Gillisia sp. Hel1_33_143	0	0	0	0	0	0	0	0	0	0	0	0	0	0	0	0	0	0	0	0	0	1
species	Staphylococcus nepalensis	0	0	0	0	0	0	0	0	0	0	0	0	0	1	0	0	0	0	0	0	0	0
species	Clostridium acetobutylicum	18	15	19	16	18	29	16	10	28	25	18	17	13	16	2	33	24	18	31	10	25	13
species	Paraclostridium bifermentans	2	3	9	9	6	2	4	0	1	1	2	0	11	2	0	14	1	4	1	3	0	2
species	Clostridium botulinum	991	1119	1998	1753	2453	3074	1827	945	1574	686	1044	1783	1074	790	25	1666	2112	2090	2710	1717	1344	1768
species	Clostridium butyricum	0	28	6	4	2	13	4	7	10	1	7	5	1	3	0	3	51	10	12	1	5	8
species	Candidatus Paracaedibacter acanthamoebae	0	0	0	0	0	0	0	0	1	0	0	0	0	0	0	0	0	0	1	0	0	0
species	Clostridium cellulovorans	2	1	200	88	74	0	44	0	50	2	0	26	2	0	12	26	3	111	1	84	0	38
species	Clostridium cochlearium	0	0	0	0	0	0	6	0	0	0	0	0	0	0	0	0	0	0	0	0	0	0
species	Selenomonas sp. Marseille-Q3039	0	0	0	0	0	0	0	0	0	0	0	0	0	0	0	0	0	0	0	0	0	0
species	Clostridioides difficile	36	12	65	55	35	16	65	15	10	18	9	4	93	12	1	97	14	51	19	16	15	28
species	Clostridium formicaceticum	0	0	0	0	0	0	0	0	0	0	0	0	0	0	0	0	0	0	0	0	0	0
species	Hathewaya histolytica	0	0	0	0	0	0	2	0	0	0	0	0	1	0	0	0	1	0	0	0	1	5
species	Clostridium pasteurianum	1	1	2	0	1	1	1	0	1	1	0	6	0	1	0	3	0	6	0	2	0	3
species	Clostridium perfringens	17	27	44	67	30	41	32	26	32	12	25	19	40	40	0	45	40	27	25	21	41	25
species	Clostridium septicum	0	0	0	0	0	0	0	0	2	0	0	0	0	0	0	0	0	0	1	0	0	0
species	Paeniclostridium sordellii	15	21	54	37	17	29	61	15	6	11	8	9	132	10	0	54	13	36	14	23	26	22
species	Paenibacillus barcinonensis	0	0	1	0	0	0	0	0	0	0	0	0	1	0	0	0	0	0	0	0	1	0
species	Clostridium sporogenes	0	0	0	0	0	0	0	0	0	0	0	0	0	0	0	0	0	0	0	0	0	0
species	Thermanaerovibrio velox	0	0	0	0	0	0	0	0	0	0	1	0	0	0	0	0	0	0	0	0	0	0
species	Thermoclostridium stercorarium	3	2	5	2	9	3	13	2	5	6	3	5	5	2	0	5	6	12	11	4	5	3
species	Acetoanaerobium sticklandii	0	0	7	6	4	1	11	1	6	1	0	0	8	0	0	6	1	1	1	1	0	2
species	Clostridium tetani	1	0	13	35	25	4	7	1	13	1	6	5	1	1	0	24	3	3	3	22	3	13
species	Neisseria shayeganii	0	0	0	1	0	0	0	0	0	0	0	0	0	0	0	0	0	0	0	0	0	0
species	Thioalkalivibrio paradoxus	1	0	0	0	1	5	3	0	1	0	0	0	1	0	0	1	0	2	0	0	0	1
species	Acetivibrio thermocellus	4330	3524	697	2047	4169	1605	2371	3219	2038	9	3252	5863	515	1	5	1343	11	2506	9534	182	16939	3147
species	Clostridium beijerinckii	4	4	5	11	5	3	2	1	8	2	2	5	11	11	0	7	64	3	14	1	6	6
species	[Clostridium] innocuum	616	725	63	179	157	36	63	2	2	470	6	4	96	391	0	53	55	25	55	56	210	44
species	Reinekea forsetii	0	0	0	1	1	0	0	1	0	0	0	0	0	0	0	1	0	2	0	1	0	0
species	Streptomyces sp. RLB1-33	0	0	0	0	0	0	0	0	0	0	0	0	0	0	0	0	0	0	0	0	0	0
species	Enterocloster clostridioformis	106	66	31	36	21	417	13	181	11	12	224	72	406	41	0	20	95	17	36	9	58	9
species	Melittangium boletus	0	0	0	0	0	0	0	0	0	0	0	0	0	0	0	0	0	0	0	0	0	0
species	Clostridium kluyveri	0	7	40	15	8	10	11	3	7	3	3	9	8	4	0	7	10	9	7	7	10	5
species	Sodaliphilus pleomorphus	81	68	1289	1493	1830	451	952	7	160	95	11	68	94	262	0	739	135	557	127	581	54	3273
species	Clostridium novyi	0	0	1	0	0	1	0	0	0	0	0	0	0	0	0	0	0	0	0	1	0	1
species	Haematospirillum jordaniae	16	1	14	4	2	1	3	1	5	0	0	3	7	0	0	2	0	0	5	3	5	4
species	Erysipelatoclostridium ramosum	831	876	263	157	227	270	117	138	159	130	205	234	817	147	0	99	575	149	74	82	114	169
species	Thioclava electrotropha	0	0	0	0	0	0	0	0	0	0	0	0	0	0	0	0	0	0	0	0	0	0
species	Gottschalkia acidurici	0	0	0	1	0	0	0	0	0	0	0	0	0	0	0	0	0	0	0	0	0	0
species	Gramella forsetii	0	0	1	0	0	0	0	0	0	0	0	0	0	0	0	0	0	0	0	0	0	0
species	Salimicrobium jeotgali	0	1	0	0	0	0	0	0	0	0	0	0	0	0	0	0	0	0	0	0	0	0
species	Clostridium baratii	0	1	1	3	1	0	2	0	1	1	2	0	0	1	1	3	0	2	2	4	1	2
species	Streptococcus urinalis	0	0	0	0	0	0	0	0	0	0	0	0	0	1	0	0	0	0	0	0	0	0
species	Desulfosporosinus orientis	0	0	0	0	0	0	0	0	0	0	0	0	0	0	0	0	0	0	0	0	0	0
species	Desulfotomaculum ruminis	0	1	0	1	0	1	0	0	0	2	0	3	0	0	0	2	1	0	0	1	1	2
species	Desulfotomaculum nigrificans	7	5	13	5	6	3	14	7	8	3	14	2	27	5	0	13	4	6	4	3	3	3
species	Streptococcus sp. KS 6	0	0	1	1	1	1	0	1	1	0	1	0	0	1	0	2	2	0	0	0	2	0
species	Serinicoccus marinus	0	0	0	0	0	0	0	0	0	0	0	0	0	0	0	0	0	0	0	0	0	0
species	Lactobacillus acidophilus	0	1	11	18	10	0	156	1	0	0	2	0	0	3	0	15	0	28	1	55	6	7
species	Levilactobacillus brevis	15	15	11	3	2	15	14	3	16	6	3	25	3	27	0	8	6	2	26	8	15	0
species	Microcystis sp. MC19	7	11	7	3	5	12	7	7	7	6	6	34	3	7	0	6	7	6	16	8	7	6
species	Lentilactobacillus buchneri	0	0	0	0	1	0	0	0	0	0	0	0	0	0	0	0	0	0	0	0	0	0
species	Weissella confusa	0	0	0	0	0	0	0	0	0	0	0	0	0	0	0	1	0	0	0	0	0	0
species	Lactobacillus delbrueckii	5	25	79	53	142	4	931	15	44	10	10	1	15	6	0	136	8	169	10	208	43	55
species	Lactobacillus helveticus	1	2	16	13	15	1	145	7	4	0	3	1	0	1	0	25	0	20	1	39	7	11
species	Gloeocapsa sp. PCC 7428	0	0	0	0	0	0	0	0	0	1	0	0	0	0	0	0	0	0	0	0	0	0
species	Lentilactobacillus hilgardii	0	0	1	0	1	0	0	0	0	0	0	0	1	0	0	0	0	1	0	1	0	0
species	Lactiplantibacillus plantarum	6	0	4	4	8	20	13	5	4	17	6	8	15	2	0	7	4	4	22	9	16	1
species	Chamaesiphon minutus	0	0	0	0	0	0	0	0	0	0	0	0	0	0	0	0	0	0	0	0	0	0
species	Lactobacillus gasseri	0	4	281	249	122	4	3166	106	14	1	79	0	0	12	2	437	1	408	4	1003	165	141
species	Lacticaseibacillus paracasei	14	17	14	9	13	14	15	9	7	8	5	26	8	23	0	12	9	12	21	10	20	2
species	Limosilactobacillus reuteri	3	2	226	58	389	1	944	201	29	2	121	1	0	3	0	321	1	201	4	386	111	47
species	Latilactobacillus sakei	0	0	0	0	0	0	0	0	0	0	0	0	0	0	0	0	0	0	0	0	0	0
species	Lactobacillus acetotolerans	0	2	1770	123	2993	7	1791	1	1294	0	2	8	2	2	5	2192	6	5	0	3035	2	1651
species	Ligilactobacillus agilis	1	2	1	4	14	0	9	10	1	41	6	10	0	7	0	21	18	16	19	53	6	6
species	Companilactobacillus alimentarius	0	0	0	1	0	0	2	0	0	1	0	1	0	2	0	0	0	0	0	0	0	0
species	Rickettsia endosymbiont of Bemisia tabaci	0	0	0	1	0	0	0	0	0	0	0	1	0	1	0	0	0	0	0	2	0	0
species	Amylolactobacillus amylophilus	0	0	0	0	1	0	0	0	0	0	0	0	0	0	0	0	0	0	0	1	0	0
species	Lactobacillus amylovorus	0	0	0	0	0	0	0	0	0	0	0	0	0	0	0	0	0	0	0	0	0	0
species	Companilactobacillus paralimentarius	0	0	0	0	0	0	0	0	0	0	0	0	0	0	0	0	0	0	0	0	0	0
species	Loigolactobacillus coryniformis	1	0	1	0	0	0	0	0	0	0	0	0	0	0	0	0	0	0	0	0	0	0
species	Mesorhizobium sp. Pch-S	0	0	0	0	0	0	0	0	0	0	0	0	0	0	0	0	0	0	1	0	0	0
species	Limosilactobacillus fermentum	6	6	11	8	4	10	8	2	2	8	3	7	13	4	0	8	8	7	2	9	10	6
species	Fructilactobacillus fructivorans	0	0	2	1	0	1	0	1	0	1	0	0	2	0	0	6	0	2	1	5	0	0
species	Liquorilactobacillus mali	0	1	0	0	0	0	0	0	0	0	0	0	0	0	0	0	0	0	0	0	0	0
species	Ligilactobacillus murinus	0	2	1	13	7	5	5	9	5	2	6	0	4	2	0	6	0	2	1	89	2	7
species	Helicobacter winghamensis	0	0	0	0	0	0	0	0	0	0	0	1	0	0	0	0	0	0	0	0	0	0
species	Ligilactobacillus ruminis	4	6	83	204	1912	4	856	137	45	1	121	81	118	37	1	236	2	509	1	1554	1	74
species	Ligilactobacillus salivarius	2	10	2	19	25	2	28	8	8	7	15	2	11	11	0	20	3	32	4	141	3	24
species	Fructilactobacillus sanfranciscensis	0	1	1	0	3	1	3	0	0	0	0	0	0	0	0	3	0	2	0	2	0	1
species	Limosilactobacillus vaginalis	1	0	4	0	5	0	5	0	1	0	2	0	0	0	0	3	0	3	1	1	1	1
species	Chlamydia abortus	0	0	0	0	0	0	0	0	0	0	0	0	0	0	0	0	1	0	0	0	2	0
species	Chlamydia felis	0	0	0	0	0	0	0	0	0	0	0	0	0	0	0	0	0	1	0	0	0	0
species	Listeria ivanovii	0	0	0	0	0	0	0	0	0	0	0	0	0	0	0	0	0	0	0	0	0	0
species	Chlamydia suis	0	0	1	0	3	0	0	0	0	1	0	0	0	0	0	0	0	0	0	0	0	0
species	Weissella jogaejeotgali	0	3	5	13	5	1	11	0	12	1	0	2	1	1	0	13	0	3	0	1	2	14
species	Listeria monocytogenes	0	0	0	1	0	1	3	1	0	1	0	1	1	0	0	1	0	0	0	1	0	0
species	Simkania negevensis	0	0	0	0	0	0	0	0	1	0	0	0	0	0	0	1	0	0	0	0	0	0
species	Aquirufa nivalisilvae	1	0	2	0	4	1	0	3	0	0	1	2	0	3	0	2	0	3	3	2	2	1
species	Erysipelothrix rhusiopathiae	0	1	1	3	4	1	1	0	1	2	0	1	0	0	0	4	3	0	0	0	3	1
species	Brevibacterium sp. PAMC23299	0	0	0	0	0	1	0	0	0	0	0	0	0	0	0	0	0	0	0	0	0	0
species	Thioalkalivibrio sulfidiphilus	0	0	0	1	0	0	0	0	0	0	1	1	0	0	0	0	0	0	0	0	0	0
species	Spirosoma sp. KUDC1026	0	0	12	10	2	0	0	0	2	0	0	0	0	0	0	4	0	0	0	0	1	0
species	Candidatus Cytomitobacter primus	0	0	0	0	0	0	0	0	0	0	0	0	0	0	0	1	0	0	0	0	0	0
species	Micropruina glycogenica	0	0	0	1	1	0	0	0	0	0	0	0	0	1	0	1	0	1	0	1	0	0
species	Paenibacillus sp. PAMC21692	0	1	0	1	0	0	1	0	0	0	0	1	0	1	0	1	0	0	0	0	1	2
species	Actinomyces israelii	0	0	10	64	5	0	36	2	10	2	6	1	4	0	0	9	6	21	0	17	121	8
species	Schaalia odontolytica	0	0	1	0	0	0	0	0	0	0	0	1	0	1	0	0	0	0	0	0	0	1
species	Leptolyngbya sp. BL0902	0	0	1	0	0	0	0	0	0	0	0	0	0	0	0	0	0	0	0	0	0	0
species	Trueperella pyogenes	0	0	2	0	0	0	0	0	0	0	1	3	0	0	9	2	1	0	0	0	1	2
species	Romboutsia ilealis	406	184	1762	2961	706	420	1751	158	438	270	250	50	3497	225	3	2547	349	1195	489	1074	358	1455
species	Paenibacillus sp. IHBB 10380	0	0	0	0	0	0	0	0	0	0	0	0	0	0	0	0	0	0	0	0	0	0
species	Cloacibacillus porcorum	0	0	0	0	0	0	0	0	1	0	0	1	0	0	0	3	0	1	1	0	0	0
species	Furfurilactobacillus rossiae	0	1	0	1	0	0	1	0	0	0	0	0	0	0	0	0	1	1	0	5	0	1
species	Capnocytophaga sp. oral taxon 323	1	0	0	0	0	0	0	0	0	1	0	0	0	0	0	0	0	0	0	0	0	0
species	Jiangella alkaliphila	0	0	0	0	0	0	0	0	0	0	0	0	0	0	0	0	0	0	0	0	0	0
species	Limnoglobus roseus	0	0	0	0	0	0	0	0	0	0	0	0	0	0	0	1	0	0	0	0	0	0
species	Bifidobacterium pseudolongum	0	0	0	0	0	0	0	0	0	0	0	0	0	0	0	0	3	0	0	0	0	0
species	Streptococcus sp. zg-86	0	0	0	0	0	0	1	1	0	1	0	1	0	1	0	1	0	0	0	0	0	0
species	Corynebacterium diphtheriae	0	1	0	0	0	0	0	0	0	0	0	0	0	0	0	0	0	0	0	0	0	0
species	Corynebacterium glutamicum	0	1	0	0	0	0	0	0	0	0	0	0	0	0	0	0	0	0	0	0	0	0
species	Corynebacterium pseudotuberculosis	2	1	0	6	5	0	8	2	7	4	2	2	2	2	0	3	4	7	4	7	2	1
species	Nakamurella sp. s14-144	0	0	10	8	12	0	3	0	7	0	0	0	0	0	0	11	0	0	2	1	2	5
species	Peptoclostridium acidaminophilum	12	4	7	11	21	4	14	6	5	6	13	15	7	0	0	5	35	12	2	8	2	12
species	Candidatus Portiera aleyrodidarum	0	1	1	0	1	0	0	0	1	0	0	2	0	1	0	1	1	1	1	0	0	3
species	Clostridium taeniosporum	11	11	54	103	24	6	33	6	32	10	7	5	31	5	0	57	15	18	6	6	1	19
species	Eubacterium limosum	0	0	1	1	3	0	3	1	0	0	1	0	0	0	0	0	0	2	0	0	0	0
species	Streptomyces tsukubensis	0	0	0	0	0	0	0	0	0	0	0	0	0	0	0	0	0	0	0	0	0	0
species	Propionibacterium freudenreichii	0	0	0	2	0	0	0	0	0	1	0	0	0	0	0	0	0	0	0	1	0	0
species	Cutibacterium acnes	0	0	0	0	1	1	0	0	0	0	0	0	0	0	0	0	1	0	0	0	0	0
species	Arachnia propionica	0	0	1	0	0	0	0	0	0	0	0	0	0	0	0	0	0	0	0	0	0	0
species	Thermoanaerobacter ethanolicus	1	0	0	0	0	0	0	0	0	0	0	0	0	0	0	0	0	0	0	0	0	0
species	Ruthenibacterium lactatiformans	9506	10264	1099	4300	5421	7986	3718	15912	1191	14551	18677	1760	2097	16796	11	4068	17708	8241	9600	2726	5150	1860
species	Gallionella capsiferriformans	0	0	0	0	0	0	0	0	0	0	0	1	0	0	0	0	0	0	0	0	0	0
species	Lactobacillus amylolyticus	0	85	119	90	1212	31	3247	2	308	9	4	7	35	1	0	143	2	653	23	164	7	14
species	Clostridium sp. SY8519	3	9	249	35	32	28	10	15	74	13	12	9	23	4	19	122	17	39	6	12	5	50
species	Mycobacterium intracellulare	0	0	0	0	0	0	0	0	0	0	0	0	0	0	0	0	0	0	0	0	0	0
species	Mycobacterium kansasii	0	0	0	0	0	0	0	0	0	0	2	0	0	0	0	0	0	0	0	0	0	0
species	Corynebacterium maris	0	1	0	0	0	0	0	0	0	0	0	0	0	0	0	0	0	0	0	0	1	0
species	Streptomyces griseorubiginosus	0	0	0	0	0	0	0	0	0	0	0	0	0	0	0	0	0	0	0	0	0	0
species	Mycobacterium leprae	1	0	0	1	1	0	1	0	0	0	1	1	1	0	0	1	0	2	1	0	0	0
species	Mycolicibacterium phlei	0	0	0	0	0	0	0	0	0	0	0	0	0	0	0	0	0	0	0	0	0	0
species	Mycobacterium tuberculosis	0	0	0	1	1	0	1	0	0	1	0	0	1	0	0	0	0	0	0	0	0	0
species	Caldanaerobacter subterraneus	0	3	1	1	5	1	6	2	0	2	5	2	1	0	0	5	1	9	0	6	2	4
species	Mycolicibacterium chitae	0	0	0	0	0	0	0	0	0	0	0	0	0	0	0	0	0	0	0	0	0	0
species	Paenibacillus sp. HB172198	0	0	0	0	0	0	0	0	0	0	0	0	0	0	0	0	0	0	0	0	0	0
species	Chitinophaga sp. MD30	0	0	0	0	0	0	0	0	0	0	0	0	0	0	0	0	0	0	0	0	0	0
species	Hydrogenobacter sp. T-8	0	0	0	0	0	0	0	0	0	0	0	0	0	0	0	0	0	0	0	0	0	0
species	Aurantiacibacter atlanticus	0	0	0	0	0	1	0	0	0	0	0	1	0	0	0	0	0	0	0	0	0	2
species	Thiomonas sp. X19	0	0	0	1	0	0	0	0	0	0	1	0	0	0	0	0	0	0	0	0	0	0
species	Winogradskyella helgolandensis	1	0	2	0	0	0	0	0	0	0	0	0	0	0	0	0	0	0	0	0	0	1
species	Listeria sp. PSOL-1	0	0	1	0	0	0	1	1	0	0	1	0	1	0	0	0	2	0	0	0	0	0
species	Helicobacter himalayensis	0	0	2	0	0	0	0	0	1	0	0	0	0	0	0	0	0	0	0	0	0	0
species	Rhodococcus erythropolis	0	0	0	0	0	0	0	0	0	0	0	0	0	0	0	0	0	0	0	0	0	0
species	Synechococcus sp. JA-3-3Ab	2	2	3	2	2	0	0	0	1	0	0	0	4	0	0	1	1	1	0	1	3	1
species	Rodentibacter sp. DSM 111151	0	0	0	0	0	0	0	0	0	0	0	0	0	0	0	0	0	0	0	0	0	1
species	Succinivibrio dextrinosolvens	0	0	0	0	0	1	0	0	0	0	0	0	0	0	0	0	0	0	0	0	0	0
species	Exiguobacterium antarcticum	0	0	0	0	0	0	0	0	0	0	0	0	0	0	0	0	0	0	0	0	0	0
species	Saccharomonospora viridis	0	0	0	0	0	0	0	0	0	0	0	0	0	0	0	1	0	0	0	0	0	0
species	Anoxybacillus gonensis	70	60	230	131	215	117	77	104	42	9	117	135	18	16	24	55	329	96	141	81	27	142
species	Neisseria sp. 10022	0	0	0	0	0	0	0	0	0	0	0	0	0	0	0	0	0	0	0	0	0	0
species	Neisseria chenwenguii	0	1	0	0	0	0	0	0	0	0	0	0	0	0	0	0	0	0	0	0	0	0
species	Geodermatophilus obscurus	0	0	0	0	0	0	0	0	0	0	0	0	1	0	0	1	2	0	0	0	0	0
species	Dermatophilus congolensis	0	0	0	0	1	0	0	0	0	0	0	0	0	0	0	0	0	0	0	0	0	0
species	Alistipes finegoldii	0	0	6	8	22	0	4	0	8	0	0	0	0	0	0	7	0	11	0	3	0	32
species	Moraxella bovoculi	0	0	1	0	0	0	0	0	0	0	0	0	0	0	0	0	0	0	0	0	0	0
species	Candidatus Izimaplasma sp. HR1	6	5	1	9	5	6	8	10	2	6	6	10	20	6	1	2	4	5	6	7	9	3
species	Lysobacter arenosi	0	0	0	0	0	0	0	0	1	0	0	0	0	0	0	0	0	0	0	0	0	0
species	Ammonifex degensii	1	0	2	1	3	0	3	2	0	0	0	2	1	0	0	1	0	0	0	1	0	1
species	Streptomyces albidoflavus	0	0	0	0	1	0	0	0	0	0	0	0	0	0	0	0	0	0	0	0	0	1
species	Methanobrevibacter ruminantium	0	0	0	0	0	0	0	0	0	0	0	0	0	0	0	0	0	0	0	0	0	0
species	Candidatus Nucleicultrix amoebiphila	0	0	0	0	1	0	0	0	0	0	0	0	0	0	0	0	0	1	0	0	1	0
species	Aminipila sp. CBA3637	0	0	0	0	0	0	0	0	0	0	0	0	0	0	0	0	0	0	0	0	0	0
species	Caproiciproducens sp. 7D4C2	0	0	0	1	0	0	0	0	0	1	0	1	1	0	0	0	0	0	0	0	0	0
species	Austwickia chelonae	0	0	2	0	0	0	0	0	0	0	0	0	0	0	0	0	0	1	0	0	0	1
species	Polaribacter sp. ALD11	0	0	0	0	0	0	0	0	0	0	0	0	0	0	0	0	0	0	0	0	0	0
species	Hyphomicrobium nitrativorans	1	0	0	0	0	0	0	0	0	0	0	0	0	0	0	0	0	0	0	0	0	0
species	Microlunatus sp. Gsoil 973	0	0	0	1	1	0	0	0	0	0	0	0	0	0	0	0	0	0	0	0	0	1
species	Sulfurimonas sp. H1576	0	0	0	0	0	0	0	0	0	0	0	0	0	0	0	0	0	0	0	0	0	0
species	Pseudorhodobacter turbinis	0	0	0	0	0	0	0	0	0	0	0	0	0	0	0	0	0	0	0	0	0	0
species	Desulfurivibrio alkaliphilus	0	0	0	0	0	0	0	0	0	0	0	0	0	0	0	0	0	0	0	0	0	0
species	Aquiflexum balticum	0	0	1	0	0	0	5	0	0	0	0	0	0	0	0	0	0	0	0	1	1	3
species	Streptomyces peucetius	3	6	60	1	3	0	2	1	0	2	16	20	11	3	0	2	0	1	2	20	1	5
species	Staphylococcus argenteus	10	1	0	8	5	2	2	1	0	1	0	6	0	3	0	6	0	14	0	11	7	0
species	Liquorilactobacillus hordei	0	0	0	0	0	0	0	0	0	0	0	0	0	0	0	0	0	0	0	0	0	0
species	Thermoanaerobacterium sp. RBIITD	0	0	1	0	1	0	0	0	0	0	0	0	0	0	0	0	0	0	1	0	0	0
species	Pseudodesulfovibrio aespoeensis	1	4	4	3	3	5	0	10	1	2	5	2	2	2	0	5	4	3	0	2	0	3
species	Bacillus beveridgei	0	0	0	0	0	0	0	0	0	0	0	0	0	0	0	0	0	0	0	0	0	0
species	Thermobispora bispora	0	0	1	1	4	0	1	0	1	0	0	0	0	0	0	3	1	1	0	0	0	1
species	Actinobacillus delphinicola	0	0	0	0	0	0	0	0	0	0	0	0	0	0	0	0	0	0	0	0	0	0
species	Kushneria phosphatilytica	0	0	1	0	1	1	0	0	0	3	0	0	0	0	0	1	0	1	0	0	0	1
species	Fusobacterium hwasookii	0	0	0	0	0	0	0	0	0	0	0	0	0	0	0	0	0	0	0	0	0	0
species	Ureibacillus thermosphaericus	0	0	0	0	0	0	0	0	0	0	0	0	0	0	0	0	0	0	0	0	0	0
species	Thermoactinomyces vulgaris	0	0	0	0	0	0	0	0	0	0	0	0	0	0	0	0	0	0	0	0	0	0
species	Leptotrichia wadei	0	0	0	0	0	0	0	0	0	0	0	0	0	0	0	1	0	0	0	0	0	0
species	Tropheryma whipplei	0	1	0	0	0	1	0	1	0	0	0	0	0	1	0	2	1	1	0	0	3	1
species	Sphingomonas sp. HMP6	0	0	0	0	0	0	0	1	0	0	0	0	0	0	0	0	0	0	0	0	0	0
species	Leptotrichia shahii	0	0	3	1	1	0	2	1	0	0	0	0	1	0	0	1	1	1	0	0	0	1
species	Leptotrichia hofstadii	0	0	0	0	0	0	0	0	0	0	0	0	0	0	0	0	0	0	1	0	0	0
species	Syntrophobotulus glycolicus	0	0	0	5	0	1	1	2	0	0	3	0	2	1	0	4	1	11	1	0	2	16
species	Pseudoleptotrichia goodfellowii	0	0	0	0	0	0	0	0	0	0	0	0	0	0	0	0	0	0	0	0	0	0
species	Rothia dentocariosa	0	0	0	0	0	0	0	0	0	0	0	0	0	0	0	0	0	0	0	0	0	0
species	Mobiluncus curtisii	0	0	0	0	0	0	0	0	0	0	0	0	0	0	0	0	0	0	0	0	0	0
species	Sphaerobacter thermophilus	0	0	1	0	1	0	2	0	1	1	0	2	2	2	0	0	1	1	0	0	1	0
species	Phocaeicola coprophilus	617	87	823	230	278	59	65	8	461	0	1	440	1	90	46	166	302	98	30	31	2759	385
species	Wigglesworthia glossinidia	0	0	0	0	0	0	0	0	0	0	0	0	0	0	0	0	0	0	0	0	0	0
species	Bacillus sp. V3	0	1	0	0	0	0	0	0	0	0	1	0	0	0	0	0	0	0	0	0	0	0
species	Mycoplasma capricolum	0	0	0	1	2	0	2	0	2	0	0	0	0	0	0	2	0	0	0	0	0	1
species	Mycoplasma hyopneumoniae	0	0	0	0	0	0	0	0	0	0	0	0	0	0	0	0	0	0	0	0	0	0
species	Clostridium autoethanogenum	0	0	0	0	0	0	0	0	0	0	0	0	1	0	0	0	0	0	0	0	0	1
species	Mycoplasma mycoides	0	0	0	0	0	0	0	0	0	0	0	0	0	0	0	0	0	0	0	0	0	0
species	Clostridium aceticum	0	0	0	1	0	0	0	0	1	0	0	0	0	0	0	1	4	0	1	0	0	0
species	Thermomonospora amylolytica	0	0	0	8	3	0	1	1	0	0	0	0	0	0	0	2	0	1	0	2	0	0
species	Mycoplasma pulmonis	0	0	2	0	0	1	0	0	0	0	0	0	0	0	0	8	0	0	0	0	51	0
species	Geminocystis sp. NIES-3708	0	0	0	0	0	0	0	0	0	0	0	0	0	0	0	0	0	0	1	0	0	0
species	Mycoplasma synoviae	0	0	0	1	1	0	0	0	0	0	0	0	0	0	0	0	0	0	0	0	0	3
species	Lacrimispora saccharolytica	770	138	5910	818	6902	485	1773	403	5933	1400	493	517	450	149	12	1579	967	3010	462	1016	508	2234
species	Pseudoclostridium thermosuccinogenes	174	145	276	164	254	78	236	88	326	3	107	228	30	5	2	158	11	418	409	100	440	175
species	Mycoplasma iowae	0	0	2	1	1	0	1	0	0	0	0	0	0	0	0	0	0	0	0	0	0	1
species	Mycoplasma mobile	0	0	0	1	0	0	0	1	2	0	0	0	0	0	0	1	1	0	0	1	0	1
species	Mycoplasma neurolyticum	0	0	26	0	2	0	13	0	10	4	0	2	0	0	0	19	0	0	0	8	0	14
species	Sulfolobus islandicus	0	0	0	0	0	0	0	1	0	0	0	0	0	0	0	0	0	0	0	0	0	0
species	Mycoplasma orale	0	1	0	0	0	0	0	0	0	1	0	0	0	0	0	1	0	0	0	0	0	0
species	Petrocella atlantisensis	200	185	1238	492	797	190	541	212	63	180	230	363	145	69	2	267	404	255	355	167	519	740
species	Mycoplasma salivarium	0	0	0	0	1	0	0	0	0	0	0	0	0	0	0	0	0	0	0	0	0	0
species	Candidatus Babela massiliensis	0	0	0	0	0	0	0	0	0	0	0	0	0	0	0	0	0	0	0	0	0	0
species	Spiroplasma apis	0	0	7	0	8	0	5	0	0	0	1	0	0	0	0	4	0	0	0	1	0	2
species	Arenimonas daejeonensis	1	0	0	2	0	1	0	0	1	0	0	1	0	2	0	0	2	0	4	0	1	0
species	Spiroplasma taiwanense	0	0	0	0	0	0	0	1	0	0	0	0	0	0	0	0	0	1	0	0	0	0
species	Acholeplasma laidlawii	0	0	38	35	38	0	16	2	22	0	1	0	0	0	0	8	0	13	0	9	0	12
species	Actinotignum schaalii	2	0	0	1	0	0	1	0	0	1	1	0	1	1	0	1	0	0	0	0	0	1
species	Methanobacterium formicicum	0	0	0	0	0	0	0	0	0	0	0	0	0	0	0	0	0	0	0	0	0	0
species	Neisseria sp. oral taxon 014	0	0	0	0	1	1	0	0	0	0	1	0	0	1	0	0	0	0	0	0	0	0
species	Bacteroides intestinalis	0	0	1	1	0	0	0	0	1	0	0	0	0	0	0	1	0	0	0	0	0	2
species	Methanobrevibacter smithii	0	0	60	9	164	0	8	0	10	0	0	0	0	0	1	92	0	20	0	40	0	143
species	Kaistia sp. 32K	0	0	0	0	0	0	0	0	0	0	0	0	0	0	0	0	0	0	0	0	1	0
species	Actinomyces gaoshouyii	0	0	0	1	0	0	1	0	0	0	0	0	0	0	0	0	0	1	0	0	1	0
species	Slackia heliotrinireducens	0	2	35	78	82	10	76	1	34	1	2	0	0	0	0	37	2	70	2	62	1	53
species	Paucilactobacillus nenjiangensis	0	0	0	0	0	0	0	0	0	0	0	0	0	0	0	2	0	0	0	0	0	0
species	Eggerthella lenta	1	12	2	14	3	17	9	9	35	5	5	0	28	15	0	6	7	3	8	17	10	2
species	Tenuifilum thalassicum	1	0	15	36	19	0	7	0	4	0	0	1	0	0	0	7	0	3	0	7	0	15
species	Tumebacillus algifaecis	0	0	0	0	0	0	0	0	0	0	0	0	0	0	0	0	0	0	0	0	0	0
species	Gemella sanguinis	58	106	5	5	3	123	4	307	0	109	307	331	453	36	0	2	59	1	110	1	317	4
species	Salinivibrio costicola	0	0	0	0	0	0	0	0	0	0	0	0	0	0	0	0	0	0	0	0	0	0
species	Pseudomonas sp. MPDS	3	0	0	1	0	1	0	0	0	11	1	1	0	0	0	0	2	0	1	1	1	2
species	Cyanobacterium aponinum	0	0	0	0	0	1	1	0	0	0	0	0	0	0	0	0	0	0	0	0	0	0
species	Acetivibrio clariflavus	7	27	196	153	153	6	27	2	80	2	8	10	24	3	4	123	11	295	19	57	16	217
species	Cryptobacterium curtum	1	8	34	825	451	19	181	5	9	11	7	2	14	5	0	286	11	351	2	335	3	153
species	Mannheimia haemolytica	0	0	0	0	0	0	0	0	1	0	1	0	1	0	0	0	0	0	0	0	0	0
species	Cupriavidus pinatubonensis	0	0	0	0	0	0	0	0	0	0	0	0	0	0	0	0	0	0	0	0	0	0
species	Desulfotomaculum reducens	0	0	5	0	9	0	0	0	1	0	0	0	1	0	0	1	1	5	0	0	0	3
species	Arsenophonus endosymbiont of Aphis craccivora	0	0	0	0	0	0	0	0	0	0	0	0	0	0	0	0	0	0	0	0	0	0
species	Magnetococcus marinus	0	0	1	0	0	0	1	1	0	3	0	1	1	1	0	2	2	0	2	0	0	0
species	Neochlamydia sp. S13	0	0	0	0	0	0	0	0	0	0	0	0	0	0	0	0	0	0	0	0	1	0
species	Croceibacter atlanticus	1047	43	196	211	118	1	151	1	92	36	3	941	3	5	4	297	80	154	41	42	2044	249
species	Desulfobacter hydrogenophilus	0	0	0	0	0	0	0	0	1	0	0	0	0	0	0	0	0	0	0	0	0	0
species	Desulfobacterium autotrophicum	1	0	4	2	1	5	1	0	2	1	1	2	1	0	0	1	0	2	0	1	0	0
species	Treponema sp. RCC2812	0	0	5	2	0	0	2	0	0	0	0	0	0	0	2	10	0	0	0	1	0	0
species	Methanosphaera stadtmanae	0	1	248	1270	490	0	930	0	39	0	3	0	0	0	0	312	1	149	0	235	1	90
species	Actinobacillus succinogenes	0	0	0	0	0	1	0	0	0	0	0	0	0	0	0	0	0	0	0	0	0	0
species	Thermoanaerobacter kivui	0	0	0	0	0	0	0	0	0	0	0	0	0	0	0	0	0	0	0	0	0	0
species	Sodalis praecaptivus	0	0	0	0	0	0	0	0	0	0	0	0	0	0	0	3	0	0	0	0	0	0
species	Oscillibacter sp. NSJ-62	790	262	520	258	356	303	274	266	402	459	226	702	86	251	3	476	534	498	922	169	951	371
species	Halanaerobium praevalens	0	0	0	0	0	0	0	0	0	0	0	0	0	0	0	0	0	0	0	0	0	0
species	Clostridium sp. 'deep sea'	2	6	24	20	19	8	17	4	14	21	16	12	15	13	0	22	22	16	15	18	7	11
species	Butyrivibrio proteoclasticus	0	2	301	63	121	2	44	0	266	9	3	0	3	22	0	200	1	148	6	138	4	99
species	Haliscomenobacter hydrossis	0	0	0	1	1	0	0	0	0	0	0	0	0	1	0	2	0	0	0	0	0	1
species	Flexistipes sinusarabici	0	1	0	1	0	0	0	0	1	0	0	5	0	1	0	1	0	0	0	0	0	0
species	Desulfomonile tiedjei	0	0	1	0	1	0	0	1	0	2	0	0	0	0	0	0	0	1	0	0	0	2
species	Dehalobacterium formicoaceticum	5	24	10	35	25	31	19	17	9	6	15	18	31	9	1	18	13	25	10	9	1	12
species	Akkermansia muciniphila	3	0	0	2	1	3	1	52447	2	3	57539	9	10	1	2	6	0	0	4	1	0	0
species	Psychrobacter arenosus	0	0	0	0	0	0	0	0	0	0	0	0	0	0	0	0	0	0	0	0	0	0
species	Sporomusa termitida	1	0	0	1	1	0	2	0	2	0	0	0	2	0	0	0	0	0	0	0	0	0
species	Caldilinea aerophila	1	0	3	1	2	0	0	1	0	0	1	2	1	0	0	4	0	2	3	1	0	1
species	Blautia sp. LZLJ-3	2099	21987	65	317	80	2372	241	2702	78	2658	3711	1258	4941	2055	0	291	3493	61	1674	177	3654	47
species	Olsenella sp. LZLJ-2	0	0	0	0	0	0	0	0	1	0	0	0	0	0	0	0	0	0	0	0	0	0
species	Prevotella enoeca	23	2	666	187	178	138	56	1	306	1	0	26	2	5	57	109	1	130	5	78	26	135
species	Nocardioides sp. S-1144	0	0	0	0	0	0	0	0	0	0	0	0	0	0	0	0	0	0	0	0	0	0
species	Chloroherpeton thalassium	0	0	0	2	0	0	0	0	0	0	0	1	0	0	0	0	2	0	0	0	0	0
species	Brevibacterium sp. WO024	0	0	0	0	0	0	0	0	0	0	0	0	0	0	0	0	0	0	0	0	0	0
species	Thermosipho africanus	0	0	0	0	0	0	0	0	0	0	0	0	0	0	0	0	0	0	0	0	0	0
species	Candidatus Endolissoclinum faulkneri	0	0	0	0	0	0	0	0	1	0	0	0	0	0	0	0	0	0	0	0	0	0
species	Roseococcus sp. NIBR12	0	0	0	1	0	0	0	0	0	0	0	0	0	0	0	0	0	0	0	0	0	1
species	Microbacterium amylolyticum	0	0	0	0	0	0	0	0	0	0	0	0	0	1	0	0	0	0	1	0	0	0
species	Actinopolymorpha singaporensis	0	0	0	0	0	0	0	0	0	0	0	0	0	0	0	0	0	0	0	0	0	0
species	Pantoea dispersa	0	0	0	1	1	0	1	1	1	1	1	0	0	1	0	2	1	0	1	2	0	0
species	Luteithermobacter gelatinilyticus	0	12	0	0	2	2	0	7	0	0	13	5	2	9	0	0	0	0	31	1	18	0
species	Qingshengfaniella alkalisoli	0	0	1	0	1	0	0	0	0	0	0	0	0	0	0	1	0	0	0	0	2	0
species	Candidatus Phycorickettsia trachydisci	0	0	1	0	1	0	0	0	1	0	0	1	1	1	0	0	0	0	0	0	0	0
species	Crassaminicella sp. SY095	0	0	1	2	2	1	2	2	3	0	1	1	3	1	0	0	2	3	0	2	1	0
species	Hippea maritima	0	1	0	1	1	0	0	1	0	2	0	2	1	1	0	1	2	0	0	1	0	0
species	Oceanobacillus iheyensis	0	0	0	0	0	0	0	0	0	0	0	0	0	0	0	0	0	0	0	0	0	1
species	Acholeplasma hippikon	0	1	3	0	0	0	2	1	2	0	0	0	0	0	0	0	0	0	0	1	0	2
species	Oecophyllibacter saccharovorans	0	0	0	0	0	0	0	0	0	0	0	0	0	0	0	0	0	0	0	0	0	0
species	Clostridium sp. CT4	0	0	1	3	1	0	3	0	4	0	0	0	4	1	0	0	0	0	3	0	0	0
species	Pediococcus damnosus	0	0	0	0	1	0	2	0	0	0	0	0	0	0	0	0	0	0	0	0	0	0
species	Lapidilactobacillus dextrinicus	0	0	0	0	0	0	1	1	0	0	0	0	0	0	0	0	0	0	0	0	0	0
species	Tetragenococcus halophilus	0	0	0	0	0	2	1	2	0	1	0	0	0	0	0	1	1	1	0	0	1	0
species	Enterobacter roggenkampii	0	0	0	0	0	0	0	0	0	0	1	0	0	1	0	0	0	0	0	1	0	0
species	Nostoc edaphicum	3	0	0	0	0	0	0	0	0	0	0	0	0	0	0	0	0	0	2	0	0	0
species	Clostridium isatidis	2	25	12	17	9	22	218	19	4	12	11	5	48	9	1	20	6	25	12	11	6	160
species	Filimonas lacunae	0	0	0	0	0	0	0	0	0	0	0	0	0	0	0	0	0	0	0	0	0	0
species	Veillonella rodentium	0	0	1	0	0	0	0	0	0	0	0	0	0	0	0	0	0	0	0	0	0	0
species	Paenisporosarcina sp. K2R23-3	0	0	0	0	0	0	0	1	1	0	0	0	0	0	1	0	0	0	0	0	0	0
species	Prosthecochloris sp. GSB1	0	0	0	0	0	0	0	0	0	0	0	0	0	0	0	0	0	1	0	0	0	0
species	Hymenobacter busanensis	0	1	0	1	0	0	0	0	1	0	2	1	0	1	0	0	0	1	0	1	0	0
species	Anaerostipes hadrus	304	340	1974	2789	1512	1748	3709	366	5717	453	579	325	834	121	32	8359	4970	6914	2125	3664	857	1673
species	Acutalibacter muris	1247	569	4992	3648	5467	642	2507	526	1494	464	634	1163	154	879	23	2690	4018	3174	797	3689	337	3600
species	Bacteroides caecimuris	0	0	1	0	0	0	0	0	0	0	0	0	0	0	0	0	0	0	0	0	0	1
species	Candidatus Amoebophilus asiaticus	0	0	0	0	1	0	0	0	0	0	0	0	0	0	0	1	0	0	0	0	0	0
species	Treponema caldarium	0	0	0	1	0	1	0	0	0	0	0	0	0	0	0	0	0	0	0	0	0	0
species	Candidatus Kuenenia stuttgartiensis	0	0	0	0	0	0	0	0	0	0	0	0	0	0	0	1	0	0	0	0	0	0
species	Maridesulfovibrio hydrothermalis	1	0	1	2	0	0	1	0	1	0	1	0	0	0	0	3	1	0	0	0	2	0
species	Turicimonas muris	898	26	77	1473	188	44	130	3	41	41	13	361	5	53	0	452	54	357	83	315	792	146
species	Muribaculum intestinale	8	2	149	19	240	0	33	0	22	0	0	8	0	7	0	10	3	26	3	8	2	132
species	Brachybacterium sp. P6-10-X1	0	0	0	0	0	0	0	0	0	0	0	0	0	0	0	0	0	0	0	0	0	0
species	Roseburia intestinalis	6	12	94	63	120	16	69	144	379	9	131	2476	36	6	29	505	10	87	7	82	5	318
species	Thermobaculum terrenum	0	1	0	1	0	0	1	0	1	0	0	0	0	0	0	0	0	0	0	0	0	0
species	Desulfarculus baarsii	0	0	0	0	0	0	1	0	0	0	0	0	0	0	0	1	0	0	0	0	0	0
species	Tetragenococcus osmophilus	0	0	0	0	0	0	1	0	1	3	0	0	1	1	0	0	1	0	2	0	0	1
species	Parvibaculum lavamentivorans	0	0	0	0	0	0	0	0	0	0	0	0	0	0	0	0	0	0	0	0	0	0
species	Hahella chejuensis	0	0	0	0	0	0	0	0	0	0	0	0	0	0	0	0	0	0	0	0	0	0
species	Phycicoccus endophyticus	0	0	0	0	0	0	0	0	0	0	0	0	0	0	0	0	0	0	0	0	0	0
species	Sulfuricella denitrificans	0	0	0	0	0	0	1	1	0	0	0	0	0	0	0	0	0	0	0	0	0	0
species	Pirellula sp. SH-Sr6A	0	0	0	1	3	1	1	0	1	0	0	0	0	0	0	0	0	0	1	0	0	0
species	Deinococcus gobiensis	3	1	1	0	0	0	3	1	1	0	1	3	1	1	0	1	2	0	3	0	0	3
species	Lactobacillus paragasseri	0	0	0	1	3	0	8	1	0	0	0	0	0	0	0	0	0	2	0	3	0	0
species	Rheinheimera sp. F8	0	0	0	0	0	0	0	0	0	0	0	0	0	0	0	0	0	0	0	0	0	0
species	Candidatus Koribacter versatilis	0	0	0	0	0	0	0	0	0	0	0	0	0	0	0	0	0	0	0	0	1	0
species	Thermosulfuriphilus ammonigenes	1	0	0	0	0	0	0	0	0	2	1	0	1	0	0	1	1	0	1	0	0	1
species	Thermomonas brevis	0	0	1	0	0	0	0	0	0	0	0	1	0	0	0	0	0	0	0	0	0	1
species	Erwinia sp. Ejp617	0	0	0	1	0	0	0	0	0	0	0	1	0	0	0	1	1	0	0	0	0	1
species	Pseudomonas eucalypticola	0	0	1	0	1	1	0	0	0	0	0	1	0	0	0	3	0	0	0	0	0	0
species	Candidatus Ruthia endofausta	0	0	1	0	0	0	0	0	0	0	0	0	0	0	0	1	0	0	0	0	0	0
species	Campylobacter geochelonis	0	0	0	0	0	0	0	0	0	0	0	0	0	0	0	1	0	0	0	0	0	0
species	Coraliomargarita akajimensis	0	0	1	0	3	1	0	2	3	13	1	1	0	1	0	1	7	0	1	0	2	0
species	Brachybacterium faecium	0	0	0	0	0	0	0	0	0	0	0	0	0	0	0	0	0	0	0	0	0	0
species	Rothia mucilaginosa	0	2	1	5	1	0	1	0	0	0	0	1	0	2	0	2	0	0	2	2	0	2
species	Cardiobacterium hominis	0	0	0	0	0	0	0	1	1	0	0	0	0	0	0	0	0	0	0	0	0	0
species	Anaerohalosphaera lusitana	0	0	0	0	0	0	0	0	0	0	0	0	0	0	0	0	0	0	0	0	0	0
species	Sphaerospermopsis kisseleviana	0	0	0	0	0	0	0	0	0	0	0	0	0	0	0	0	0	0	0	0	0	0
species	Hirschia baltica	0	0	0	0	0	0	0	0	0	0	0	0	0	0	0	0	0	0	0	0	0	0
species	Geobacillus sp. JS12	0	0	0	0	0	0	0	0	0	0	0	0	0	0	0	0	0	0	0	0	0	0
species	Lachnoanaerobaculum umeaense	12	10	65	2676	816	842	227	66	67	28	54	218	34	18	1	166	32	348	123	853	20	41
species	Bacillus sp. HD4P25	0	0	0	2	0	0	0	0	0	0	0	0	0	0	0	0	0	0	0	0	0	0
species	Jonquetella anthropi	0	0	0	0	0	0	1	0	0	0	0	0	0	0	0	0	0	0	1	0	0	0
species	Symbiobacterium thermophilum	0	0	1	2	2	0	2	0	0	0	0	0	1	0	0	0	0	4	0	0	0	0
species	Microbacterium protaetiae	0	0	0	0	0	0	0	0	0	0	0	0	0	0	0	0	0	1	0	0	0	0
species	Paenibacillus protaetiae	0	0	0	0	0	0	0	0	0	0	0	0	0	0	0	0	0	0	0	0	0	0
species	Marinobacter hydrocarbonoclasticus	0	0	0	0	0	0	0	0	0	0	0	0	0	0	0	0	0	0	0	1	0	0
species	Conexibacter sp. SYSU D00693	0	0	0	0	0	0	0	0	0	0	0	0	0	0	0	0	0	1	0	0	1	0
species	Nonomuraea nitratireducens	0	0	0	0	0	0	0	0	0	0	0	0	0	0	0	0	0	0	0	0	0	0
species	Carnobacterium maltaromaticum	0	0	0	0	0	0	0	0	0	0	0	0	0	0	0	0	0	0	0	0	0	0
species	Brevundimonas sp. M20	0	0	0	0	0	0	0	0	0	0	0	0	1	0	0	0	0	0	0	0	0	0
species	Methylococcus sp. EFPC2	0	0	2	0	0	0	0	0	0	0	0	0	0	0	0	0	1	2	0	0	0	0
species	Brochothrix thermosphacta	0	3	4	4	2	2	8	0	1	1	3	0	2	1	0	6	2	2	1	0	0	1
species	Corynebacterium choanis	0	0	0	0	1	0	0	0	0	0	0	0	0	0	0	1	0	0	0	0	0	0
species	Bacillus luti	0	0	0	0	0	0	0	0	0	0	0	0	0	0	0	0	0	0	0	0	0	0
species	Bacillus paranthracis	0	0	0	0	0	0	0	0	0	0	0	0	0	1	0	0	0	0	0	0	0	0
species	Geobacter sulfurreducens	0	0	0	0	0	0	0	0	0	0	0	0	0	0	0	0	0	0	0	0	0	0
species	Candidatus Reidiella endopervernicosa	3	0	2	0	1	2	1	0	3	0	1	1	1	1	0	1	0	1	0	0	2	3
species	Pseudogulbenkiania sp. NH8B	0	0	0	0	0	0	0	0	0	0	0	0	0	0	0	0	0	0	0	0	0	0
species	Corynebacterium matruchotii	0	0	0	0	0	0	0	0	0	0	0	1	0	0	0	0	0	0	0	0	1	0
species	Corynebacterium propinquum	0	1	0	0	0	0	0	0	0	0	0	0	0	0	0	0	0	0	0	1	0	0
species	Corynebacterium urealyticum	0	0	0	0	0	0	0	0	0	0	0	0	0	0	0	0	0	0	0	0	0	1
species	Corynebacterium sp. sy039	0	0	0	0	0	0	0	0	0	0	0	0	0	1	0	0	0	0	0	0	0	0
species	Leptotrichia trevisanii	0	0	0	0	0	0	0	0	0	0	0	0	0	0	0	0	0	0	0	0	0	0
species	Permianibacter aggregans	0	0	0	0	0	0	0	0	0	0	0	1	0	0	0	0	0	0	0	0	0	0
species	Alkalihalobacillus krulwichiae	0	1	0	0	1	0	0	0	0	0	0	2	0	0	0	0	1	0	0	0	1	0
species	Eggerthella sp. YY7918	16	361	4	7	20	27	6	164	80	65	140	1	48	0	0	4	90	28	151	31	87	12
species	Magnetospira sp. QH-2	0	0	0	0	0	2	0	0	0	1	0	0	0	0	0	0	0	2	0	0	0	0
species	Calditerrivibrio nitroreducens	1	0	0	0	2	0	0	0	1	1	1	0	1	0	0	0	1	0	1	2	1	0
species	Ereboglobus luteus	1	0	0	0	1	0	0	0	1	0	1	0	0	0	0	1	2	1	0	0	0	1
species	Olsenella uli	0	16	1	15	1	1	6	1	0	2	2	1	10	3	0	2	5	15	6	4	1	1
species	Secundilactobacillus paracollinoides	1	0	0	2	0	0	0	0	0	0	0	0	0	0	0	0	0	0	0	1	0	1
species	Meiothermus silvanus	0	0	0	1	0	0	0	0	0	0	0	1	1	1	0	0	1	0	0	2	0	0
species	Virgibacillus sp. 6R	0	0	0	0	0	0	0	0	0	0	0	0	0	0	0	0	0	0	0	0	0	0
species	Actinomyces sp. zg-993	0	0	0	2	0	0	1	0	0	0	0	0	0	0	0	0	0	0	0	0	0	0
species	Marinilactibacillus sp. 15R	0	0	0	0	0	0	0	0	0	0	0	2	0	0	0	0	0	0	0	0	0	1
species	Belliella baltica	0	0	0	0	0	0	0	0	0	0	0	0	0	0	0	0	0	0	0	0	0	0
species	Paludisphaera borealis	0	0	0	0	2	0	0	0	0	0	0	0	0	0	0	0	0	0	0	0	0	0
species	Ktedonosporobacter rubrisoli	1	0	0	0	1	0	0	0	0	0	1	0	0	0	0	0	0	1	0	0	0	0
species	Nitrosomonas stercoris	4	0	2	0	2	1	0	2	0	0	2	1	0	0	0	0	2	0	1	2	1	1
species	Arthrobacter sp. NEB 688	0	0	0	0	0	0	0	0	0	0	0	0	0	0	0	0	0	0	0	0	0	0
species	Heliomicrobium modesticaldum	0	4	0	1	1	0	3	5	1	6	5	5	1	0	0	2	6	2	8	0	2	3
species	Saccharibacillus brassicae	0	0	0	0	0	0	1	0	0	0	0	0	0	0	0	0	0	0	0	0	0	0
species	Deinococcus puniceus	0	0	0	0	0	0	0	0	1	0	0	0	0	0	0	0	0	0	0	0	0	0
species	Candidatus Fukatsuia symbiotica	0	0	0	0	0	0	1	0	0	0	0	1	0	0	0	0	1	0	0	0	0	0
species	Paenibacillus bovis	0	0	0	0	0	0	0	0	0	0	0	0	0	0	0	0	0	0	0	0	0	0
species	Bacteroides xylanisolvens	1	0	234	461	211	1	18	0	5	0	0	0	0	1	0	396	0	30	0	54	0	23
species	Aurantiacibacter gangjinensis	0	0	0	0	0	0	0	0	0	0	0	0	0	0	0	0	1	0	0	0	0	0
species	Bisgaardia hudsonensis	0	0	0	0	0	0	0	0	1	0	0	0	0	0	0	0	1	0	0	0	0	0
species	Tolumonas auensis	0	0	0	0	0	0	1	0	2	0	0	0	0	0	0	0	0	0	0	0	0	0
species	Corynebacterium cystitidis	1	0	0	0	1	1	0	0	0	0	1	0	0	1	0	0	0	0	0	0	0	0
species	Marinobacterium aestuarii	0	0	0	0	0	0	0	0	0	0	0	0	0	0	0	0	1	0	0	1	0	0
species	Psychromonas sp. CNPT3	0	0	0	0	0	1	0	0	0	0	0	0	0	0	0	0	0	0	0	0	0	0
species	Amedibacterium intestinale	1	0	0	0	0	0	0	0	0	0	0	0	0	0	0	0	0	1	0	0	0	0
species	Streptococcus chenjunshii	1	4	1	1	2	2	0	1	0	0	0	6	0	3	0	2	0	0	0	1	0	0
species	Pseudodesulfovibrio piezophilus	0	0	0	0	0	0	0	0	0	0	0	0	0	0	0	0	0	0	0	0	0	0
species	Vagococcus penaei	0	0	0	0	0	0	0	0	0	0	0	0	0	0	0	0	0	0	0	0	0	0
species	Altererythrobacter sp. TH136	0	0	0	0	0	0	0	0	0	0	0	0	0	0	0	0	1	0	0	0	0	0
species	Coprothermobacter proteolyticus	2	0	2	0	0	1	0	0	0	5	2	0	1	1	1	2	1	1	4	1	0	0
species	Limosilactobacillus pontis	0	0	1	0	2	0	2	0	1	0	0	0	0	0	0	2	0	0	0	0	0	0
species	Rickettsia sibirica	0	0	0	0	0	0	0	1	0	0	1	0	0	0	0	0	0	0	2	0	1	0
species	Gemmatimonas phototrophica	0	0	0	0	0	0	0	0	0	0	0	0	0	0	0	0	0	0	0	0	0	0
species	Devosia sp. I507	1	0	0	0	0	0	0	0	0	0	0	0	0	0	0	0	0	0	0	0	0	0
species	Chryseolinea soli	1	0	2	0	0	0	0	0	0	0	1	0	0	0	0	1	0	0	0	0	3	0
species	Caldicellulosiruptor saccharolyticus	0	0	1	0	0	0	0	0	0	0	0	0	0	0	0	0	0	0	0	0	0	0
species	Sphaerochaeta coccoides	0	0	0	0	0	0	0	0	0	0	0	0	0	0	0	2	0	0	0	0	0	0
species	Bordetella holmesii	0	0	0	0	0	0	0	0	0	0	0	0	0	0	0	0	0	0	0	0	0	1
species	Enterococcus cecorum	0	0	0	0	0	0	0	0	0	0	0	0	0	0	0	0	0	0	0	0	0	0
species	Brevibacterium aurantiacum	0	0	0	0	0	0	0	0	0	0	0	0	0	0	0	0	1	0	0	0	0	0
species	Tepiditoga spiralis	0	0	1	1	0	0	0	0	0	0	0	0	0	0	0	0	0	0	0	0	0	0
species	Paenibacillus ihbetae	1	0	0	1	0	1	0	0	0	0	0	0	0	1	0	0	0	0	0	0	0	0
species	Sulfurospirillum sp. ACSDCE	0	0	0	0	0	0	0	0	0	0	1	1	0	0	0	0	0	0	0	0	0	0
species	Caldibacillus thermoamylovorans	0	0	0	0	0	0	0	0	0	0	0	0	0	0	0	0	0	0	0	0	0	0
species	Prevotella dentalis	12	7	2817	1692	1668	32	834	6	2527	57	1	52	0	9	138	1793	6	1372	15	86	41	1244
species	Conexibacter woesei	4	1	6	4	3	1	13	10	2	105	14	8	2	10	0	22	54	4	38	6	19	1
species	Paenibacillus lentus	0	0	0	0	0	0	0	0	0	0	0	0	0	0	0	0	0	0	0	0	0	0
species	Apilactobacillus bombintestini	0	0	0	1	0	0	0	0	0	0	0	0	0	0	0	0	0	6	0	0	0	1
species	Actinomyces sp. ZJ34	0	0	0	0	0	0	0	0	0	0	0	0	0	0	0	0	0	0	0	0	0	0
species	Alkaliphilus oremlandii	0	1	49	27	17	0	2	10	9	2	3	0	5	5	0	8	4	14	1	9	4	18
species	Mucilaginibacter gossypii	9	0	3	0	0	0	0	0	0	0	0	0	0	0	0	0	0	1	1	0	0	0
species	Solibacillus silvestris	2	1	1	0	1	0	1	0	0	0	1	2	1	0	0	2	0	1	2	1	1	2
species	Rhodanobacter denitrificans	0	0	0	0	0	0	0	0	0	0	0	0	0	0	0	0	2	1	0	0	0	0
species	Tumebacillus avium	0	0	2	1	2	0	1	1	0	2	0	0	2	0	0	0	1	0	3	1	2	1
species	Pseudomonas sp. S150	0	0	0	0	0	0	2	0	0	0	0	0	0	0	0	0	0	0	0	0	0	0
species	Campylobacter blaseri	0	0	0	0	0	0	0	1	0	0	0	0	0	0	0	0	0	0	0	0	0	0
species	Oceanisphaera avium	0	0	4	0	0	0	0	0	0	0	0	1	1	1	0	0	0	0	1	0	0	0
species	Rhodoluna limnophila	0	0	0	0	0	0	0	0	0	0	0	0	0	0	0	0	0	0	0	0	0	0
species	Phoenicibacter congonensis	1	12	272	816	406	56	726	2	492	6	4	1	16	8	2	235	6	231	1	557	4	410
species	Lactiplantibacillus paraplantarum	0	0	0	0	0	0	1	0	0	0	0	0	0	0	0	0	0	0	0	1	0	0
species	Polynucleobacter necessarius	0	0	0	0	0	0	0	0	0	0	0	1	0	0	0	0	0	0	0	0	0	0
species	Anaeromyxobacter sp. Fw109-5	0	0	0	0	1	0	0	0	0	0	0	0	0	0	0	0	0	0	0	0	0	0
species	Enterobacter hormaechei	0	24	3	0	1	0	1	0	1	2	0	0	3	0	1	1	1	0	3	28	0	1
species	Megamonas hypermegale	1	0	3	5	2	0	1	0	0	1	0	1	0	0	0	3	0	1	1	0	0	7
species	Flavobacterium haoranii	0	0	1	4	6	0	0	0	1	0	0	0	0	1	0	5	0	0	0	0	1	0
species	Cardinium endosymbiont of Sogatella furcifera	2	0	0	5	1	0	9	0	0	0	0	1	0	0	0	2	0	1	1	0	1	17
species	Lentibacillus sp. CBA3610	0	0	2	0	0	0	0	0	0	0	0	1	0	1	0	0	0	1	0	0	1	1
species	Alicyclobacillus sp. SO9	0	0	0	0	0	2	0	0	0	0	0	0	0	0	0	0	0	0	0	0	0	0
species	secondary endosymbiont of Heteropsylla cubana	0	1	6	2	0	0	1	0	1	0	0	0	1	1	0	3	0	0	0	0	0	0
species	Kosmotoga pacifica	0	0	0	0	0	0	0	0	0	0	0	0	0	0	0	0	0	0	0	0	0	0
species	Anaerococcus mediterraneensis	0	0	0	0	0	0	0	0	0	0	0	0	0	0	0	0	0	0	0	0	0	0
species	Arabia massiliensis	1	9	5	15	9	2	9	5	3	9	6	1	6	1	0	14	5	13	8	16	2	7
species	secondary endosymbiont of Ctenarytaina eucalypti	0	1	3	0	0	0	0	0	0	0	0	0	0	0	0	0	0	0	0	0	0	0
species	Candidatus Rhodoluna planktonica	0	0	0	0	0	0	1	0	0	0	0	0	0	0	0	0	0	0	0	0	0	0
species	Blochmannia endosymbiont of Colobopsis nipponica	0	0	0	0	0	0	0	0	0	0	0	0	0	0	0	0	0	0	0	0	1	0
species	Ndongobacter massiliensis	0	0	4	4	1	3	0	1	0	4	1	1	0	1	0	0	3	10	1	4	0	3
[truncated: 862 more rows]
